# Supplementary material for: TVIR: a comprehensive vegetable information resource database for comparative and functional genomic studies
Source: Hortic Res. 2022 Sep 19;9:uhac213. doi: 10.1093/hr/uhac213 (PMC9719039; doi:10.1093/hr/uhac213)
Supplement: Web_Material_uhac213 [file web_material_uhac213.zip]

Archive with 2 entries (2 files):
- 2022-09-01,Supplementary Figure 1.docx
- 2022-09-01,Supplementary Tables 1-10.xlsx
