# Supplementary material for: TVIR: a comprehensive vegetable information resource database for comparative and functional genomic studies
Source: Hortic Res. 2022 Sep 19;9:uhac213. doi: 10.1093/hr/uhac213 (PMC9719039; doi:10.1093/hr/uhac213)
Supplement: Web_Material_uhac213 [file web_material_uhac213.zip › 2022-09-01,Supplementary Tables 1-10.xlsx]

## Sheet: S1
Table S1. Detailed classification and genome information of 65 vegetables species.
Number	Species	Division	Phylum	Class	Order	Family	Genus	Species	Common name	NCBI Taxonomy	Version	File number	Year	Journal		Estimated Size (Mb)	Assembled (Mb)	Gene (#)	Chr(#)	Scaffold N50 (Kb)	Sequencer Types	Reference title	Reference links	Database	Database links
1	Allium cepa	Tracheophyta	Angiosperms	Monocots	Asparagales	Amaryllidaceae	Allium	A. cepa	Onion	https://www.ncbi.nlm.nih.gov/Taxonomy/Browser/wwwtax.cgi?lvl=0&amp;id=4679	v1.2	4	2021	G3-Genes Genomes Genetics	Allium cepa	16384	15257.6	86073	8	464	Illumina;PacBio	Insights from the first genome assembly of Onion (Allium cepa)	https://academic.oup.com/g3journal/article/11/9/jkab243/6320787?searchresult=1	Sequon (Onion Genome Sequencing)	https://www.oniongenome.wur.nl
2	Allium sativum	Tracheophyta	Angiosperms	Monocots	Asparagales	Amaryllidaceae	Allium	A. sativum	Garlic	https://www.ncbi.nlm.nih.gov/Taxonomy/Browser/wwwtax.cgi?lvl=0&amp;id=4682	v1.0	4	2020	Molecular Plant	Allium sativum	17305.6	16629.8	57561	8	725	Illumina;PacBio	A Chromosome-Level Genome Assembly of Garlic (Allium sativum) Provides Insights into Genome Evolution and Allicin Biosynthesis	https://www.sciencedirect.com/science/article/abs/pii/S167420522030232X?via%3Dihub	Figshare	https://figshare.com/articles/garlic_genome_and_transcriptome_resources/12570947/1
3	Apium graveolens	Tracheophyta	Angiosperms	Eudicots	Apiales	Apiaceae	Apium	A. graveolens	Celery	https://www.ncbi.nlm.nih.gov/Taxonomy/Browser/wwwtax.cgi?lvl=0&amp;id=4045	v1.0	4	2020	Plant Biotechnology Journal	Apium graveolens	3553.28	3409.92	31326	11	289787	Illumina;PacBio	The celery genome sequence reveals sequential paleo-polyploidizations, karyotype evolution and resistance gene reduction in apiales	https://onlinelibrary.wiley.com/doi/10.1111/pbi.13499	Celerydb	http://celerydb.bio2db.com/download
4	Asparagus officinalis	Tracheophyta	Angiosperms	Monocots	Asparagales	Asparagaceae	Asparagus	A. officinalis	Asparagus	https://www.ncbi.nlm.nih.gov/Taxonomy/Browser/wwwtax.cgi?lvl=0&amp;id=4686	v1.1	4	2017	Nature Communications	Asparagus officinalis	1331.2	1247.33	27395	10	NA	Illumina;PacBio	The asparagus genome sheds light on the origin and evolution of a young Y chromosome	https://www.nature.com/articles/s41467-017-01064-8	Asparagus Genome Project	http://asparagus.uga.edu/tripal/node/3
5	Benincasa hispida	Tracheophyta	Angiosperms	Eudicots	Cucurbitales	Cucurbitaceae	Benincasa	B. hispida	Wax gourd	https://www.ncbi.nlm.nih.gov/Taxonomy/Browser/wwwtax.cgi?lvl=0&amp;id=102211	v1.0	4	2019	Nature Communications	Benincasa hispida	1054.72	859	33043	12	3481.6	Illumina;PacBio	The wax gourd genomes offer insights into the genetic diversity and ancestral cucurbit karyotype	https://www.nature.com/articles/s41467-019-13185-3	NCBI	https://www.ncbi.nlm.nih.gov/genome/18245
6	Beta vulgaris	Tracheophyta	Angiosperms	Eudicots	Caryophyllales	Amaranthaceae	Beta	B. vulgaris	Beet	https://www.ncbi.nlm.nih.gov/Taxonomy/Browser/wwwtax.cgi?lvl=0&amp;id=161934	v1.0	4	2019	The Plant Journal	Beta vulgaris	731	590	27866	9	176	Illumina	Genomes of the wild beets Beta patula and Beta vulgaris ssp. Maritima	https://onlinelibrary.wiley.com/doi/full/10.1111/tpj.14413	The Beta vulgaris Resource	http://bvseq.boku.ac.at/Genome/Download/index.shtml
7	Brassica juncea	Tracheophyta	Angiosperms	Eudicots	Brassicales	Brassicaceae	Brassica	B. juncea	Indian mustard	https://www.ncbi.nlm.nih.gov/Taxonomy/Browser/wwwtax.cgi?lvl=0&amp;id=3707	v1.5	4	2016	Nature Genetics	Brassica juncea	922	784	79644	19	855	Illumina;PacBio	The genome sequence of allopolyploid Brassica juncea and analysis of differential homoeolog gene expression influencing selection	https://www.nature.com/articles/ng.3657	BRAD (Brassica Database)	http://brassicadb.org/brad/datasets/pub/Genomes/Brassica_juncea/V1.5/
8	Brassica napus	Tracheophyta	Angiosperms	Eudicots	Brassicales	Brassicaceae	Brassica	B. napus	Rape	https://www.ncbi.nlm.nih.gov/Taxonomy/Browser/wwwtax.cgi?lvl=0&amp;id=3708	v5.0	4	2014	Science	Brassica napus	1130	849.7	101040	19	NA	Illumina; 454	Early allopolyploid evolution in the post-Neolithic Brassica napus oilseed genome	https://science.sciencemag.org/content/345/6199/950	BRAD (Brassica Database)	https://zenodo.org/record/3524259#.X4s9azNQHRQ
9	Brassica oleracea	Tracheophyta	Angiosperms	Eudicots	Brassicales	Brassicaceae	Brassica	B. oleracea	Wild cabbage	https://www.ncbi.nlm.nih.gov/Taxonomy/Browser/wwwtax.cgi?lvl=0&amp;id=3712	v2.0	4	2014	Nature Communications	Brassica oleracea	630	535.5	59064	9	1422.9	Illumina;Roche 454;Sanger	The Brassica oleracea genome reveals the asymmetrical evolution of polyploid genomes	https://www.nature.com/articles/ncomms4930	BRAD (Brassica Database)	http://brassicadb.org/brad/datasets/pub/Genomes/Brassica_napus/
10	Brassica rapa	Tracheophyta	Angiosperms	Eudicots	Brassicales	Brassicaceae	Brassica	B. rapa	Field mustard	https://www.ncbi.nlm.nih.gov/Taxonomy/Browser/wwwtax.cgi?lvl=0&amp;id=1476995	Chiifu-401-42	4	2011	Nature Genetics	Brassica rapa	284.87	259.6	46250	10	1924.94	Illumina	The genome of the mesopolyploid crop species Brassica rapa	https://www.nature.com/articles/ng.919	BRAD (Brassica Database)	http://brassicadb.org/brad/datasets/pub/Genomes/Brassica_rapa/V3.0/
11	Cajanus cajan	Tracheophyta	Angiosperms	Eudicots	Fabales	Fabaceae	Cajanus	C. cajan	Pigeon pea	https://www.ncbi.nlm.nih.gov/Taxonomy/Browser/wwwtax.cgi?lvl=0&amp;id=3821	v1.0	4	2020	Frontiers in Genetics	Cajanus cajan	665	548	48331	11	561.15	Illumina	Refinement of Draft Genome Assemblies of Pigeonpea (Cajanus cajan)	Refinement of Draft Genome Assemblies of Pigeonpea (Cajanus cajan)	Pulsedb	https://www.pulsedb.org/pulse_downloads/
12	Capsella bursa-pastoris	Tracheophyta	Angiosperms	Eudicots	Brassicales	Brassicaceae	Capsella	C. bursa-pastoris	Shepherd's purse	https://www.ncbi.nlm.nih.gov/Taxonomy/Browser/wwwtax.cgi?lvl=0&amp;id=3719	v1.0	1	2017	The Plant Journal	Capsella bursa-pastoris	410	272.83	53502	16	972.798	Illumina; 454	High-quality genome assembly of Capsella bursa-pastoris reveals asymmetry of regulatory elements at early stages of polyploid genome evolution	https://onlinelibrary.wiley.com/doi/10.1111/tpj.13563	NCBI	https://www.ncbi.nlm.nih.gov/genome/13251
13	Capsella rubella	Tracheophyta	Angiosperms	Eudicots	Brassicales	Brassicaceae	Capsella	C. rubella	Shepherd's purse	https://www.ncbi.nlm.nih.gov/Taxonomy/Browser/wwwtax.cgi?lvl=0&amp;id=81985	v1.1	4	2013	Nature Genetics	Capsella rubella	219	134.8	29547	8	6700	Illumina;Roche 454	The Capsella rubella genome and the genomic consequences of rapid mating system evolution	http://dx.doi.org/10.1038/ng.2669	JGI	https://data.jgi.doe.gov/refine-download/phytozome?organism=Crubella&expanded=474
14	Capsicum annuum	Tracheophyta	Angiosperms	Eudicots	Solanales	Solanaceae	Capsicum	C. annuum	Chilli	https://www.ncbi.nlm.nih.gov/Taxonomy/Browser/wwwtax.cgi?lvl=0&amp;id=4072	v2.0	4	2014	Nature Genetics	Capsicum annuum	3563.52	3133.44	35884	12	2529.28	Illumina	Genome sequence of the hot pepper provides insights into the evolution of pungency in Capsicum species	https://www.nature.com/articles/ng.2877	Pepper genome	http://peppergenome.snu.ac.kr/download.php
15	Capsicum baccatum	Tracheophyta	Angiosperms	Eudicots	Solanales	Solanaceae	Capsicum	C. baccatum	Chili pepper	https://www.ncbi.nlm.nih.gov/Taxonomy/Browser/wwwtax.cgi?lvl=0&amp;id=33114	v2.0	4	2017	Genome Biology	Capsicum baccatum	3993.6	3276.8	35853	12	39	Illumina	New reference genome sequences of hot pepper reveal the massive evolution of plant disease-resistance genes by retroduplication	http://dx.doi.org/10.1186/s13059-017-1341-9	NCBI	https://www.ncbi.nlm.nih.gov/genome/?term=Capsicum+baccatum
16	Capsicum chinense	Tracheophyta	Angiosperms	Eudicots	Solanales	Solanaceae	Capsicum	C. chinense	Yellow lantern chili	https://www.ncbi.nlm.nih.gov/Taxonomy/Browser/wwwtax.cgi?lvl=0&amp;id=80379	v2.0	4	2017	Genome Biology	Capsicum chinense	3276.8	3072	34974	12	50	Illumina	New reference genome sequences of hot pepper reveal the massive evolution of plant disease-resistance genes by retroduplication	http://dx.doi.org/10.1186/s13059-017-1341-9	NCBI	https://www.ncbi.nlm.nih.gov/genome/?term=Capsicum+chinense
17	Chrysanthemum nankingense	Tracheophyta	Angiosperms	Eudicots	Asterales	Asteraceae	Chrysanthemum	C. nankingense	Evergreen Dogwood	https://www.ncbi.nlm.nih.gov/Taxonomy/Browser/wwwtax.cgi?lvl=0&amp;id=2862627	v2.0	4	2018	Molecular Plant	Chrysanthemum nankingense	3143.68	2590.72	56870	9	130.7	PacBio;Illumina	The Chrysanthemum nankingense Genome Provides Insights into the Evolution and Diversification of Chrysanthemum Flowers and Medicinal Traits	https://www.sciencedirect.com/science/article/pii/S1674205218303083?via%3Dihub	Chrysanthemum Genome Database	http://www.amwayabrc.com/download.htm
18	Cicer arietinum	Tracheophyta	Angiosperms	Eudicots	Fabales	Fabaceae	Cicer	C. arietinum	Chickpea	https://www.ncbi.nlm.nih.gov/Taxonomy/Browser/wwwtax.cgi?lvl=0&amp;id=3827	ICC4958_v3	4	2015	Scientific Reports	Cicer arietinum	NA	487.21	31473	8	38965.8	Illumina; 454	An advanced draft genome assembly of a desi type chickpea (Cicer arietinum L.)	http://dx.doi.org/10.1038/srep12806	Pulsedb	https://www.pulsedb.org/pulse_downloads/
19	Cicer reticulatum	Tracheophyta	Angiosperms	Eudicots	Fabales	Fabaceae	Cicer	C. reticulatum	the wild ancestor of chickpea	https://www.ncbi.nlm.nih.gov/Taxonomy/Browser/wwwtax.cgi?lvl=0&amp;id=90898	PI489777_v2	4	2016	Dna Research	Cicer reticulatum	416	327	26707	8	40796.2	Illumina	Draft genome sequence of Cicer reticulatum L., the wild progenitor of chickpea provides a resource for agronomic trait improvement	http://dx.doi.org/10.1093/dnares/dsw042	Pulsedb	https://www.pulsedb.org/pulse_downloads/
20	Citrullus lanatus	Tracheophyta	Angiosperms	Eudicots	Cucurbitales	Cucurbitaceae	Citrullus	C. lanatus	Watermelon	https://www.ncbi.nlm.nih.gov/Taxonomy/Browser/wwwtax.cgi?lvl=0&amp;id=3654	v2.0	4	2013	Nature Genetics	Citrullus lanatus	424.9	353.5	22596	11	2437.12	Illunima	The draft genome of watermelon (Citrullus lanatus) and resequencing of 20 diverse accessions	https://www.nature.com/articles/ng.2470	Cucurbit Genomics Database (CuGenDB)	ftp://cucurbitgenomics.org/pub/cucurbit/genome/watermelon/97103/v2/
21	Coriandrum sativum	Tracheophyta	Angiosperms	Eudicots	Apiales	Apiaceae	Coriandrum	C. sativum	Coriander	https://www.ncbi.nlm.nih.gov/Taxonomy/Browser/wwwtax.cgi?lvl=0&amp;id=4047	v1.0	4	2019	Plant Biotechnology Journal	Coriandrum sativum	2130.29	2118.68	40747	10	157222	Illunima;PacBio;Hi-C	Deciphering the high‐quality genome sequence of coriander that causes controversial feelings	https://onlinelibrary.wiley.com/doi/full/10.1111/pbi.13310	CGDB	http://cgdb.bio2db.com/Download/Index
22	Cucumis hystrix Chakr	Tracheophyta	Angiosperms	Eudicots	Cucurbitales	Cucurbitaceae	Cucumis	C. hystrix Chakr	NA	https://www.ncbi.nlm.nih.gov/Taxonomy/Browser/wwwtax.cgi?lvl=0&amp;id=396994	v1.0	4	2021	Horticulture Research	Cucumis hystrix Chakr	289	276.55	23864	12	14438.4	PacBio;llumina	Chromosome-scale genome assembly of Cucumis hystrix—a wild species interspecifically cross-compatible with cultivated cucumber	https://www.nature.com/articles/s41438-021-00475-5	Figshare	https://figshare.com/articles/dataset/Genome_assembly_of_Cucumis_hystrix/13377671
23	Cucumis melo	Tracheophyta	Angiosperms	Eudicots	Cucurbitales	Cucurbitaceae	Cucumis	C. melo	muskmelon	https://www.ncbi.nlm.nih.gov/Taxonomy/Browser/wwwtax.cgi?lvl=0&amp;id=3656	v3.5.1	4	2012	PNAS	Cucumis melo	450	375	34848	12	4568.15	Illumina;Sanger;454	The genome of melon (Cucumis melo L.)	https://www.pnas.org/content/109/29/11872	Cucurbit Genomics Database (CuGenDB)	http://cucurbitgenomics.org/ftp/genome/melon/v3.5.1/
24	Cucumis sativus	Tracheophyta	Angiosperms	Eudicots	Cucurbitales	Cucurbitaceae	Cucumis	C. sativus	Cucumber	https://www.ncbi.nlm.nih.gov/Taxonomy/Browser/wwwtax.cgi?lvl=0&amp;id=3659	v2.0	4	2009	Nature Genetics	Cucumis sativus	367	243.5	23854	7	1140	Illumina;Sanger	The genome of the cucumber, Cucumis sativus L.	https://www.nature.com/articles/ng.475#Abs2	Cucurbit Genomics Database (CuGenDB)	http://cucurbitgenomics.org/ftp/genome/cucumber/Chinese_long/v2/
25	Cucurbita argyrosperma	Tracheophyta	Angiosperms	Eudicots	Cucurbitales	Cucurbitaceae	Cucurbita	C. argyrosperma	Japanese pie pumpkin	https://www.ncbi.nlm.nih.gov/Taxonomy/Browser/wwwtax.cgi?lvl=0&amp;id=3654	v1.0	4	2019	Molecular Plant	Cucurbita argyrosperma	238	218.2	28298	20	602.33	PacBio;Illumina	The Genome of Cucurbita argyrosperma (Silver-Seed Gourd) Reveals Faster Rates of Protein-Coding Gene and Long Noncoding RNA Turnover and Neofunctionalization within Cucurbita	https://www.sciencedirect.com/science/article/pii/S1674205219300036?via%3Dihub	Figshare	https://figshare.com/articles/dataset/Cucurbita_argyrosperma_subsp_argyrosperma_genome_assembly/7728608/1
26	Cucurbita maxima	Tracheophyta	Angiosperms	Eudicots	Cucurbitales	Cucurbitaceae	Cucurbita	C. maxima	Winter squash	https://www.ncbi.nlm.nih.gov/Taxonomy/Browser/wwwtax.cgi?lvl=0&amp;id=3654	v1.1	4	2017	Molecular Plant	Cucurbita maxima	386.8	271.4	32076	20	3630.04	Illumina	Karyotype Stability and Unbiased Fractionation in the Paleo-Allotetraploid Cucurbita Genomes	https://linkinghub.elsevier.com/retrieve/pii/S1674205217302666	Cucurbit Genomics Database (CuGenDB)	ftp://cucurbitgenomics.org/pub/cucurbit/genome/Cucurbita_maxima/v1.1/
27	Cucurbita moschata	Tracheophyta	Angiosperms	Eudicots	Cucurbitales	Cucurbitaceae	Cucurbita	C. moschata	Crookneck pumpkin	https://www.ncbi.nlm.nih.gov/Taxonomy/Browser/wwwtax.cgi?lvl=0&amp;id=3662	v1.0	4	2017	Molecular Plant	Cucurbita moschata	372	269.9	32205	20	3902.07	Illumina	Karyotype Stability and Unbiased Fractionation in the Paleo-Allotetraploid Cucurbita Genomes	https://linkinghub.elsevier.com/retrieve/pii/S1674205217302666	Cucurbit Genomics Database (CuGenDB)	ftp://cucurbitgenomics.org/pub/cucurbit/genome/Cucurbita_moschata/v1/
28	Cucurbita pepo	Tracheophyta	Angiosperms	Eudicots	Cucurbitales	Cucurbitaceae	Cucurbita	C. pepo	Summer squash	https://www.ncbi.nlm.nih.gov/Taxonomy/Browser/wwwtax.cgi?lvl=0&amp;id=3663	v4.1	4	2018	Plant Biotechnology Journal	Cucurbita pepo	283	263	27868	20	1843.2	Illumina	De novo assembly of the zucchini genome reveals a whole‐genome duplication associated with the origin of the Cucurbitagenus	https://onlinelibrary.wiley.com/doi/full/10.1111/pbi.12860	Cucurbit Genomics Database (CuGenDB)	http://cucurbitgenomics.org/ftp/genome/Cucurbita_pepo/
29	Cynara cardunculus	Tracheophyta	Angiosperms	Eudicots	Asterales	Asteraceae	Cynara	C. cardunculus	Cardoon	https://www.ncbi.nlm.nih.gov/Taxonomy/Browser/wwwtax.cgi?lvl=0&amp;id=3663	v1.0	4	2016	Scientific Reports	Cynara cardunculus	1084	724.7	38406	17	1411	Illumina	The genome sequence of the outbreeding globe artichoke constructed de novo incorporating a phase-aware low-pass sequencing strategy of F1 progeny	https://www.nature.com/articles/srep19427	NCBI	https://www.ncbi.nlm.nih.gov/genome/11286?genome_assembly_id=372115
30	Daucus carota	Tracheophyta	Angiosperms	Eudicots	Apiales	Apiaceae	Daucus	D. carota	Carrot	https://www.ncbi.nlm.nih.gov/Taxonomy/Browser/wwwtax.cgi?lvl=0&amp;id=4039	v2.0	4	2016	Nature Genetics	Daucus carota	473	421.5	32118	9	64.5	Illumina; 454	A high-quality carrot genome assembly provides new insights into carotenoid accumulation and asterid genome evolution	https://www.nature.com/articles/ng.3565	JGI	https://data.jgi.doe.gov/refine-download/phytozome?q=Daucus+carota&expanded=Phytozome-388
31	Dioscorea rotundata	Tracheophyta	Angiosperms	Monocots	Dioscoreales	Dioscoreaceae	Dioscorea	D. rotundata	Guinea yam	https://www.ncbi.nlm.nih.gov/Taxonomy/Browser/wwwtax.cgi?lvl=0&amp;id=55577	v1.0	4	2020	BMC Biology	Dioscorea rotundata	570	594	26198	20	2170.88	Illumina	Genome sequencing of the staple food crop white Guinea yam enables the development of a molecular marker for sex determination	https://bmcbiol.biomedcentral.com/articles/10.1186/s12915-017-0419-x	Dep. of Genomics & Breeding, IBRC(Iwate Biotechnology Research Center )	https://genome-e.ibrc.or.jp/resource/yam
32	Euryale ferox	Tracheophyta	Angiosperms	basal Angiosperms	Nymphaeales	Nymphaeaceae	Euryale	E. ferox	Euryal	https://www.ncbi.nlm.nih.gov/Taxonomy/Browser/wwwtax.cgi?lvl=0&amp;id=4414	v1.0	4	2020	Nature Plants	Euryale ferox	768.2	725.2	40049	29	4864	Nanopore; Illumina; Hi-C	Prickly waterlily and rigid hornwort genomes shed light on early angiosperm evolution	https://www.nature.com/articles/s41477-020-0594-6	NCBI	https://www.ncbi.nlm.nih.gov/genome/?term=Euryale+ferox
33	Glycine max	Tracheophyta	Angiosperms	Eudicots	Fabales	Fabaceae	Glycine	G. max	Soybean	https://www.ncbi.nlm.nih.gov/Taxonomy/Browser/wwwtax.cgi?lvl=0&amp;id=3847	Wm82.a4.v1	4	2019	G3-Genes Genomes Genetics	Glycine max	NA	933.12	86256	20	1751.04	Nanopore; Illumina;PacBio	Genome assembly of the popular Korean soybean cultivar Hwangkeum	http://dx.doi.org/10.1093/g3journal/jkab272	JGI	https://data.jgi.doe.gov/refine-download/phytozome?organism=Gmax&expanded=Phytozome-508
34	Hemerocallis citrina	Tracheophyta	Angiosperms	Eudicots	Asparagales	Asphodelaceae	Hemerocallis	H. citrina	Citron daylily	https://www.ncbi.nlm.nih.gov/Taxonomy/Browser/wwwtax.cgi?lvl=0&amp;id=1249515	v1.0	1	2021	Horticulture Research	Hemerocallis citrina	3891.2	3860.48	54295	11	2129.92	PacBio;Illumina;Hi-C	The chromosome-level Hemerocallis citrina Borani genome provides new insights into the rutin biosynthesis and the lack of colchicine	https://www.nature.com/articles/s41438-021-00539-6	NCBI	https://www.ncbi.nlm.nih.gov/genome/100257?genome_assembly_id=1598835
35	Ipomoea batatas	Tracheophyta	Angiosperms	Eudicots	Solanales	Convolvulaceae	Ipomoea	I. batatas	Sweet potato	https://www.ncbi.nlm.nih.gov/Taxonomy/Browser/wwwtax.cgi?lvl=0&amp;id=4120	v1.0	4	2017	Nature Plants	Ipomoea batatas	NA	836	64295	15	201	Illumina；454	Haplotype-resolved sweet potato genome traces back its hexaploidization history. Yang J, et al. Nat Plants 2017 Sep	https://www.nature.com/articles/s41477-017-0002-z	SweetPotato Database	http://public-genomes-ngs.molgen.mpg.de/SweetPotato/DOWNLOADS/
36	Kochia scoparia	Tracheophyta	Angiosperms	Eudicots	Caryophyllales	Chenopodiaceae	Kochia	K. scoparia	Burningbush	https://www.ncbi.nlm.nih.gov/Taxonomy/Browser/wwwtax.cgi?lvl=0&amp;id=83154	v1.0	1	2019	Genome Biology and Evolution	Kochia scoparia	NA	711	47414	9	62	Illumina;PacBio	The Draft Genome of Kochia scoparia and the Mechanism of Glyphosate Resistance via Transposon-Mediated EPSPS Tandem Gene Duplication. Patterson EL, et al. Genome Biol Evol 2019 Oct 1	https://academic.oup.com/gbe/article/11/10/2927/5569544	NCBI	https://www.ncbi.nlm.nih.gov/genome/?term=Kochia+scoparia
37	Lablab purpureus	Tracheophyta	Angiosperms	Eudicots	Fabales	Fabaceae	Lablab	L. purpureus	Hyacinth bean	https://www.ncbi.nlm.nih.gov/Taxonomy/Browser/wwwtax.cgi?lvl=0&amp;id=35936	v1.0	4	2018	GigaScience	Lablab purpureus	422.96	395.47	20946	8	621.37	Illumina	The draft genomes of five agriculturally important African orphan crops.	https://academic.oup.com/gigascience/article/8/3/giy152/5232229	Bioinformatics & Systems Biology	https://bioinformatics.psb.ugent.be/gdb/aocc/labpu/
38	Lactuca sativa	Tracheophyta	Angiosperms	Eudicots	Asterales	Asteraceae	Lactuca	L. sativa	Lettuce	https://www.ncbi.nlm.nih.gov/Taxonomy/Browser/wwwtax.cgi?lvl=0&amp;id=4236	v5.0	4	2017	Journal of Biotechnology	Lactuca sativa	2764.8	2150.4	49192	9	35.92	Illumina	Assembly of the Lactuca sativa, L. cv. Tizian draft genome sequence reveals differences within major resistance complex 1 as compared to the cv. Salinas reference genome. Verwaaijen B, et al. J Biotechnol 2018 Feb 10	https://linkinghub.elsevier.com/retrieve/pii/S0168165617317790	JGI	https://data.jgi.doe.gov/refine-download/phytozome?q=Lactuca+sativa&expanded=Phytozome-467
39	Lagenaria siceraria	Tracheophyta	Angiosperms	Eudicots	Cucurbitales	Cucurbitaceae	Lagenaria	L. siceraria	Calabash	https://www.ncbi.nlm.nih.gov/Taxonomy/Browser/wwwtax.cgi?lvl=0&amp;id=3668	v1.0	4	2017	The Plant Journal	Lagenaria siceraria	334.1	313.4	22472	11	8908.8	Illumina	The bottle gourd genome provides insights into Cucurbitaceae evolution and facilitates mapping of a Papaya ring-spot virus resistance locus. Wu S, et al. Plant J 2017 Dec	https://onlinelibrary.wiley.com/doi/full/10.1111/tpj.13722	Cucurbit Genomics Database (CuGenDB)	ftp://cucurbitgenomics.org/pub/cucurbit/genome/Lagenaria_siceraria/
40	Luffa cylindrica	Tracheophyta	Angiosperms	Eudicots	Cucurbitales	Cucurbitaceae	Luffa	L. cylindrica	Loofah	https://www.ncbi.nlm.nih.gov/Taxonomy/Browser/wwwtax.cgi?lvl=0&amp;id=3670	v1.0	4	2019	Molecular Ecology Resources	Luffa cylindrica	737	669	31661	13	54272	PacBio;Illumina;Hi-C	Long-read sequencing and de novo assembly of the Luffa cylindrica (L.) Roem. Genome.	https://onlinelibrary.wiley.com/doi/abs/10.1111/1755-0998.13129	CNGB	https://ftp.cngb.org/pub/CNSA/data2/CNP0000780/CNS0139036/CNA0007250/
41	Lupinus albus	Tracheophyta	Angiosperms	Eudicots	Fabales	Fabaceae	Lupinus	L. albus	white lupine	https://www.ncbi.nlm.nih.gov/Taxonomy/Browser/wwwtax.cgi?lvl=0&amp;id=3870	v1.0	4	2020	Nature Communications	Lupinus albus	NA	451	38258	25	17766.4	PacBio;Illumina;Bionano	High-quality genome sequence of white lupin provides insight into soil exploration and seed quality	https://www.nature.com/articles/s41467-019-14197-9#data-availability	Whitelupin database	https://www.whitelupin.fr/download.html
42	Manihot esculenta	Tracheophyta	Angiosperms	Eudicots	Malpighiales	Euphorbiaceae	Manihot	M. esculenta	Cassava	https://www.ncbi.nlm.nih.gov/Taxonomy/Browser/wwwtax.cgi?lvl=0&amp;id=3983	v8.1	4	2014	Nature Communications	Manihot esculenta	742	432	59151	18	43	Illumina;454;Sanger	Cassava genome from a wild ancestor to cultivated varieties	https://www.nature.com/articles/ncomms6110	JGI	https://genome.jgi.doe.gov/portal/pages/dynamicOrganismDownload.jsf?organism=Phytozome#/skipnav
43	Medicago truncatula	Tracheophyta	Angiosperms	Eudicots	Fabales	Fabaceae	Medicago	M. truncatula	Barrel medic	https://www.ncbi.nlm.nih.gov/Taxonomy/Browser/wwwtax.cgi?lvl=0&amp;id=3880	Mt4.0	4	2021	BMC Genomics	Medicago truncatula	465	384.5	54035	8	2816	Illumina;454;Sanger	An improved genome release (version Mt4.0) for the model legume Medicago truncatula	https://bmcgenomics.biomedcentral.com/articles/10.1186/1471-2164-15-312	JGI	https://data.jgi.doe.gov/refine-download/phytozome?q=Medicago+truncatula&expanded=Phytozome-285
44	Mesembryanthemum crystallinum	Tracheophyta	Angiosperms	Eudicots	Caryophyllales	Aizoaceae	Mesembryanthemum	M. crystallinum	Common iceplant	https://www.ncbi.nlm.nih.gov/Taxonomy/Browser/wwwtax.cgi?lvl=0&amp;id=3544	v1.0	4	2022	NA	Mesembryanthemum crystallinum	394.89	377.97	24234	9	40449	PacBio;Illumina;Hi-C	NA	NA	NA	NA
45	Momordica charantia	Tracheophyta	Angiosperms	Eudicots	Cucurbitales	Cucurbitaceae	Momordica	M. charantia	Bitter melon	https://www.ncbi.nlm.nih.gov/Taxonomy/Browser/wwwtax.cgi?lvl=0&amp;id=3673	v1.0	4	2017	DNA Research	Momordica charantia	339	285.5	28666	11	1126.4	Illumina	Draft genome sequence of bitter gourd (Momordica charantia), a vegetable and medicinal plant in tropical and subtropical regions. Urasaki N, et al. DNA Res 2017 Feb 1	https://academic.oup.com/dnaresearch/article/24/1/51/2709597	NCBI	https://www.ncbi.nlm.nih.gov/genome/?term=Momordica+charantia
46	Moringa oleifera	Tracheophyta	Angiosperms	Eudicots	Brassicales	Moringaceae	Moringa	M. oleifera	Horseradish tree	https://www.ncbi.nlm.nih.gov/Taxonomy/Browser/wwwtax.cgi?lvl=0&amp;id=3735	V1.0	4	2018	GigaScience	Moringa oleifera	278.25	216.76	18451	14	957.25	Illumina	The draft genomes of five agriculturally important African orphan crops	https://academic.oup.com/gigascience/article/8/3/giy152/5232229	Bioinformatics & Systems Biology	https://bioinformatics.psb.ugent.be/gdb/aocc/morolbgi/
47	Nelumbo nucifera	Tracheophyta	Angiosperms	Eudicots	Proteales	Nelumbonaceae	Nelumbo	N. nucifera	Sacred lotus	https://www.ncbi.nlm.nih.gov/Taxonomy/Browser/wwwtax.cgi?lvl=0&amp;id=14432	v1.1	4	2013	Molecular Biology and Evolution	Nelumbo nucifera	NA	813.2	38191	8	484.3	PacBio;Illumina;Hi-C	Distinct Expression and Methylation Patterns for Genes with Different Fates following a Single Whole-Genome Duplication in Flowering Plants. Shi T, et al. Mol Biol Evol 2020 Aug 1	https://academic.oup.com/mbe/article/37/8/2394/5826357	NCBI	https://www.ncbi.nlm.nih.gov/genome/?term=Nelumbo+nucifera
48	Neoporphyra haitanensis	Rhodophyta	Rhodophytina	Bangiophyceae	Bangiales	Bangiaceae	Neoporphyra	N. haitanensis	Laver	https://www.ncbi.nlm.nih.gov/Taxonomy/Browser/wwwtax.cgi?lvl=0&amp;id=1262161	v1.0	1	2021	Molecular Biology and Evolution	Neoporphyra haitanensis	NA	49.67	9496	5	7796	Illumina;Hi-C;PacBio	Insights into the Ancient Adaptation to Intertidal Environments by Red Algae Based on a Genomic and Multiomics Investigation of Neoporphyra haitanensis	https://academic.oup.com/mbe/advance-article/doi/10.1093/molbev/msab315/6420224	NCBI	https://www.ncbi.nlm.nih.gov/genome/?term=txid1262161[orgn]
49	Phaseolus vulgaris	Tracheophyta	Angiosperms	Eudicots	Fabales	Fabaceae	Phaseolus	P. vulgaris	French bean	https://www.ncbi.nlm.nih.gov/Taxonomy/Browser/wwwtax.cgi?lvl=0&amp;id=3885	BAT93	4	2014	Genome Biology	Phaseolus vulgaris	648.5	549.6	39005	11	526.48	Illumina;454;Sanger	Genome and transcriptome analysis of the Mesoamerican common bean and the role of gene duplications in establishing tissue and temporal specialization of genes. Vlasova A, et al. Genome Biol 2016 Feb 25	https://genomebiology.biomedcentral.com/articles/10.1186/s13059-016-0883-6	JGI	https://data.jgi.doe.gov/refine-download/phytozome?organism=Pvulgaris5-593&expanded=696
50	Pisum sativum	Tracheophyta	Angiosperms	Eudicots	Fabales	Fabaceae	Pisum	P. sativum	Pea	https://www.ncbi.nlm.nih.gov/Taxonomy/Browser/wwwtax.cgi?lvl=0&amp;id=3888	Cameor_v1a	4	2019	Nature Genetics	Pisum sativum	4450	3920.16	48103	7	415940	Illumina;PacBio	A reference genome for pea provides insight into legume genome evolution	https://www.nature.com/articles/s41588-019-0480-1	Pulsedb	https://www.pulsedb.org/pulse_downloads
51	Raphanus sativus	Tracheophyta	Angiosperms	Eudicots	Brassicales	Brassicaceae	Raphanus	R. sativus	Radish	https://www.ncbi.nlm.nih.gov/Taxonomy/Browser/wwwtax.cgi?lvl=0&amp;id=3726	v1.0	4	2014	DNA Research	Raphanus sativus	498.5	504.5	61216	9	1247.69	Illumina;Hi-C	Genome sequence and analysis of a Japanese radish (Raphanus sativus) cultivar named‘Sakurajima Daikon’ possessing giant root	https://www.researchgate.net/publication/341522367_Genome_sequence_and_analysis_of_a_Japanese_radish_Raphanus_sativus_cultivar_named_'Sakurajima_Daikon'_possessing_giant_root	RadishGD (Radish Genome Database)	https://drive.google.com/drive/folders/1e1acw14YBuluFh6OHFpGC4-BhrxaKPOO
52	Sechium edule	Tracheophyta	Angiosperms	Eudicots	Cucurbitales	Cucurbitaceae	Sechium	S. edule	Chayote	https://www.ncbi.nlm.nih.gov/Taxonomy/Browser/wwwtax.cgi?lvl=0&amp;id=184140	v2.0	4	2021	Horticulture Research	Sechium edule	606.42	401.08	30917	14	47677.4	Illumina	Combined genomic, transcriptomic, and metabolomic analyses provide insights into chayote (Sechium edule) evolution and fruit development	https://www.nature.com/articles/s41438-021-00487-1	Cucurbit Genomics Database (CuGenDB)	http://cucurbitgenomics.org/ftp/genome/chayote/
53	Solanum lycopersicum	Tracheophyta	Angiosperms	Eudicots	Solanales	Solanaceae	Solanum	S. lycopersicum	Tomato	https://www.ncbi.nlm.nih.gov/Taxonomy/Browser/wwwtax.cgi?lvl=0&amp;id=4081	vITAG4.0	4	2021	DNA Research	Solanum lycopersicum	782	770.4	34075	12	9478.48	PacBio;Illumina	De novo genome assembly of two tomato ancestors, Solanum pimpinellifolium and Solanum lycopersicum var. cerasiforme, by long-read sequencing	http://dx.doi.org/10.1093/dnares/dsaa029	JGI	https://data.jgi.doe.gov/refine-download/phytozome?q=Solanum+lycopersicum&expanded=Phytozome-225%2CPhytozome-691
54	Solanum melongena	Tracheophyta	Angiosperms	Eudicots	Solanales	Solanaceae	Solanum	S. melongena	Eggplant	https://www.ncbi.nlm.nih.gov/Taxonomy/Browser/wwwtax.cgi?lvl=0&amp;id=4111	v1.0	4	2019	Scientific Reports	Solanum melongena	1239.04	772	28435	12	2969.6	Illumina;BioNano	A chromosome-anchored eggplant genome sequence reveals key events in Solanaceae evolution	https://www.nature.com/articles/s41598-019-47985-w	NCBI	https://www.ncbi.nlm.nih.gov/genome/?term=Solanum+lycopersicum
55	Solanum pennellii	Tracheophyta	Angiosperms	Eudicots	Solanales	Solanaceae	Solanum	S. pennellii	Wild tomato	https://www.ncbi.nlm.nih.gov/Taxonomy/Browser/wwwtax.cgi?lvl=0&amp;id=28526	v1.0	4	2017	The Plant Cell	Solanum pennellii	1200	1228.8	46790	12	2520	Illumina;PacBio	De Novo Assembly of a New Solanum pennellii Accession Using Nanopore Sequencing	https://academic.oup.com/plcell/article/29/10/2336/6100436	Solanaceae Genomics Network	ftp://ftp.solgenomics.net/genomes/Solanum_pennellii
56	Solanum pimpinellifolium	Tracheophyta	Angiosperms	Eudicots	Solanales	Solanaceae	Solanum	S. pimpinellifolium	Currant tomato	https://www.ncbi.nlm.nih.gov/Taxonomy/Browser/wwwtax.cgi?lvl=0&amp;id=4084	v1.1	4	2021	DNA Research	Solanum pimpinellifolium	786.2	808.8	71945	12	10119.4	PacBio;Illumina	De novo genome assembly of two tomato ancestors, Solanum pimpinellifolium and Solanum lycopersicum var. cerasiforme, by long-read sequencing	http://dx.doi.org/10.1093/dnares/dsaa029	Solanaceae Genomics Network	https://solgenomics.net/organism/Solanum_pimpinellifolium/genome
57	Solanum tuberosum	Tracheophyta	Angiosperms	Eudicots	Solanales	Solanaceae	Solanum	S. tuberosum	Potato	https://www.ncbi.nlm.nih.gov/Taxonomy/Browser/wwwtax.cgi?lvl=0&amp;id=4113	v3.4	4	2011	Nature Genetics	Solanum tuberosum	1658.88	1331.2	51472	12	14.9	PacBio;Illumina;Nanopore	Haplotype-resolved genome analyses of a heterozygous diploid potato	https://www.nature.com/articles/s41588-020-0699-x	JGI	https://data.jgi.doe.gov/refine-download/phytozome?q=Solanum+tuberosum&expanded=Phytozome-448%2CPhytozome-206
58	Spinacia oleracea	Tracheophyta	Angiosperms	Eudicots	Caryophyllales	Amaranthaceae	Spinacia	S. oleracea	Spinach	https://www.ncbi.nlm.nih.gov/Taxonomy/Browser/wwwtax.cgi?lvl=0&amp;id=50207	v3.0	4	2019	Nature Communications	Spinacia oleracea	1009	870	34876	6	319.5	Illumina;Bionano	Draft genome of spinach and transcriptome diversity of 120 Spinacia accessions	https://www.nature.com/articles/ncomms15275	JGI	https://data.jgi.doe.gov/refine-download/phytozome?q=Spinacia+oleracea&expanded=Phytozome-575
59	Thlaspi arvense	Tracheophyta	Angiosperms	Eudicots	Brassicales	Brassicaceae	Thlaspi	T. arvense	Field pennycress	https://www.ncbi.nlm.nih.gov/Taxonomy/Browser/wwwtax.cgi?lvl=0&amp;id=13288	v1.1	4	2021	BMC Biology	Thlaspi arvense	548.21	527.3	40662	7	72489	Illumina;Hi-C;Nanopore	Genomic analysis of field pennycress (Thlaspi arvense) provides insights into mechanisms of adaptation to high elevation	http://dx.doi.org/10.1186/s12915-021-01079-0	JGI	https://data.jgi.doe.gov/refine-download/phytozome?q=Thlaspi+arvense&expanded=Phytozome-479
60	Trichosanthes anguina	Tracheophyta	Angiosperms	Eudicots	Cucurbitales	Cucurbitaceae	Trichosanthes	T. anguina	Snake gourd	https://www.ncbi.nlm.nih.gov/Taxonomy/Browser/wwwtax.cgi?lvl=0&amp;id=50544	v1.0	1	2020	Horticulture Research	Trichosanthes anguina	1054.72	918.75	22874	11	82120	Illumina;Hi-C;Nanopore	The genome and transcriptome analysis of snake gourd provide insights into its evolution and fruit development and ripening	https://www.nature.com/articles/s41438-020-00423-9	NCBI	https://www.ncbi.nlm.nih.gov/genome/?term=Trichosanthes+anguina
61	Vigna angularis	Tracheophyta	Angiosperms	Eudicots	Fabales	Fabaceae	Vigna	V. angularis	Adzuki bean	https://www.ncbi.nlm.nih.gov/Taxonomy/Browser/wwwtax.cgi?lvl=0&amp;id=3914	v1.1	4	2019	Scientific Reports	Vigna angularis	612	538	34172	11	703	Illumina	Draft genome sequence of adzuki bean, Vigna angularis	http://dx.doi.org/10.1038/srep08069	Pulsedb	https://www.pulsedb.org/pulse_downloads/
62	Vigna radiata	Tracheophyta	Angiosperms	Eudicots	Fabales	Fabaceae	Vigna	V. radiata	Mung bean	https://www.ncbi.nlm.nih.gov/Taxonomy/Browser/wwwtax.cgi?lvl=0&amp;id=157791	v1.0	4	2014	Nature Communications	Vigna radiata	968	792	42284	11	63	Illumina	Genome sequence of mungbean and insights into evolution within Vigna species	https://www.nature.com/articles/ncomms6443	NCBI	https://www.ncbi.nlm.nih.gov/genome/?term=Spinacia+oleracea
63	Vigna unguiculata	Tracheophyta	Angiosperms	Eudicots	Fabales	Fabaceae	Vigna	V. unguiculata	Cowpea	https://www.ncbi.nlm.nih.gov/Taxonomy/Browser/wwwtax.cgi?lvl=0&amp;id=3917	V1.2	4	2019	Scientific Data	Vigna unguiculata	620	632.8	43143	11	273.03	Illumina	The genome assembly of asparagus bean, Vigna unguiculata ssp. sesquipedialis	https://www.nature.com/articles/s41597-019-0130-6	JGI	https://data.jgi.doe.gov/refine-download/phytozome?q=Vigna+unguiculata&expanded=Phytozome-544%2CPhytozome-541%2CPhytozome-558%2CPhytozome-543%2CPhytozome-559
64	Zingiber officinale	Tracheophyta	Angiosperms	Monocots	Zingiberales	Zingiberaceae	Zingiber	Z. officinale	Ginger	https://www.ncbi.nlm.nih.gov/Taxonomy/Browser/wwwtax.cgi?lvl=0&amp;id=94328	v1.1	4	2021	Horticulture Research	Zingiber officinale	3276.8	3174.4	101838	11	5877.76	Illumina;HI-C;Nanopore;PacBio	THaplotype-resolved genome assembly and allele-specific gene expression in cultivated ginger	https://www.nature.com/articles/s41438-021-00599-8	NCBI	https://www.ncbi.nlm.nih.gov/genome/?term=txid94328[orgn]
65	Zizania latifolia	Tracheophyta	Angiosperms	Monocots	Poales	Poaceae	Zizania	Z. latifolia	Manchurian wildrice	https://www.ncbi.nlm.nih.gov/Taxonomy/Browser/wwwtax.cgi?lvl=0&amp;id=58934	v1.0	1	2015	The Plant Journal	Zizania latifolia	594	604.1	43703	12	604.9	Illumina	A host plant genome (Zizania latifolia) after a century‐long endophyte infection	https://onlinelibrary.wiley.com/doi/full/10.1111/tpj.12912	NCBI	https://www.ncbi.nlm.nih.gov/genome/?term=Zizania+latifolia

## Sheet: S2
Table S2. Gene functional annotation statistics of 59 vegetables species using five databases.
Species	TrEMBL	Swiss-Prot	Nr	GO	Pfam	All annotation	All genes	Percentage (%)
Allium_cepa	69533	36268	67659	35629	42079	73249	86073	85.101
Allium_sativum	49102	38174	48901	37509	36786	49799	57561	86.5152
Apium_graveolens	29886	22136	29358	21670	22665	30042	31326	95.9012
Asparagus_officinalis	25943	16266	22206	15941	16660	26025	27395	94.9991
Benincasa_hispida	32538	25323	32997	24694	27178	33005	33043	99.885
Beta_vulgaris	24724	16508	22534	16103	18124	25119	27866	90.1421
Brassica_juncea	76633	56354	75641	54213	58461	76812	79644	96.4442
Brassica_napus	99520	69090	92585	66277	69291	99562	101040	98.5372
Brassica_oleracea	58314	37615	56995	36109	43440	58745	59064	99.4599
Brassica_rapa	44765	31779	43624	30727	33616	44900	46250	97.0811
Cajanus_cajan	48283	27848	47272	27353	34744	48291	48331	99.9172
Capsella_rubella	28841	22352	28688	21059	23759	28948	29547	97.9727
Capsicum_annuum	35789	25791	35284	25166	26676	35796	35884	99.7548
Capsicum_baccatum	35628	24782	35074	24163	25589	35634	35853	99.3892
Capsicum_chinense	34873	24871	34246	24289	26828	34878	34974	99.7255
Chrysanthemum_nankingense	53890	36789	50310	35472	37600	54009	56870	94.9692
Cicer_arietinum	28953	19797	28672	19356	21549	29189	31473	92.743
Cicer_reticulatum	25044	17508	24905	17119	18938	25129	26707	94.0914
Citrullus_lanatus	19923	15419	19668	15105	16386	19992	22596	88.4758
Coriandrum_sativum	38082	28213	38013	27534	29453	38587	40747	94.699
Cucumis_hystrix_Chakr	21059	15484	20179	15150	16469	21114	23864	88.4764
Cucumis_melo	30915	21899	29018	21497	22727	30930	34848	88.7569
Cucumis_sativus	23639	16353	20968	16017	17178	23666	23854	99.2119
Cucurbita_argyrosperma	26390	20513	26311	20120	21220	26438	28298	93.4271
Cucurbita_maxima	27930	22063	27660	21660	23090	28001	32076	87.2958
Cucurbita_moschata	28358	22279	28055	21878	23391	28440	32205	88.3093
Cucurbita_pepo	27047	21062	26838	20652	21863	27095	27868	97.2262
Cynara_cardunculus	37969	29966	38349	29321	32781	38356	38406	99.8698
Daucus_carota	32061	21465	29379	21032	22806	32063	32118	99.8288
Dioscorea_rotundata	19970	15451	22168	15199	16256	22257	26198	84.9569
Euryale_ferox	35327	27711	35309	27204	28641	35699	40049	89.1383
Glycine_max	84022	63938	81318	62586	66662	84109	86256	97.5109
Ipomoea_batatas	46512	31815	11642	31250	36446	47701	64295	74.1908
Lablab_purpureus	20432	14911	20085	14564	16015	20483	20946	97.7896
Lactuca_sativa	48886	34011	44477	33259	34784	48910	49192	99.4267
Lagenaria_siceraria	20608	15929	20267	15618	16470	20661	22472	91.9411
Luffa_cylindrica	28145	18120	26660	17770	19866	28367	31661	89.596
Lupinus_albus	38139	27244	35035	26715	28330	38151	38258	99.7203
Manihot_esculenta	57875	45094	57327	44083	47965	57989	59151	98.0355
Medicago_truncatula	53609	29976	44048	28869	32804	53625	54035	99.2412
Mesembryanthemum_crystallinum	20464	15019	20402	14585	16877	20812	24234	85.8793
Momordica_charantia	28301	21949	28282	21409	23900	28315	28666	98.7756
Moringa_oleifera	18102	14359	17995	14047	14724	18133	18451	98.2765
Nelumbo_nucifera	38119	30063	7651	29336	32443	38124	38191	99.8246
Phaseolus_vulgaris	38583	30003	38494	29322	32166	38598	39005	98.9565
Pisum_sativum	34975	25571	34356	24954	27010	35124	48103	73.0183
Raphanus_sativus	60550	46326	60516	44432	49885	60577	61216	98.9562
Sechium_edule	29851	23231	29644	22781	25073	29933	30917	96.8173
Solanum_lycopersicum	32629	22587	30082	22142	23374	32688	34075	95.9296
Solanum_melongena	27125	19143	26709	18726	20580	27211	28435	95.6954
Solanum_pennellii	45503	27979	44028	27491	34068	45602	46790	97.461
Solanum_pimpinellifolium	57174	21903	39282	21446	24278	57598	71945	80.0584
Solanum_tuberosum	50785	31211	45444	30442	32134	50804	51472	98.7022
Spinacia_oleracea	31450	17509	31885	17114	22473	32537	34876	93.2934
Thlaspi_arvense	39792	26417	39408	24895	31610	39887	40662	98.094
Vigna_angularis	33819	20190	29677	19769	21704	33839	34172	99.0255
Vigna_radiata	42173	32616	42161	31736	35466	42185	42284	99.7659
Vigna_unguiculata	33453	25817	33139	25202	27522	33497	43143	77.6418
Zingiber_officinale	99354	78379	99264	76772	84913	99620	101838	97.822
Total	2331359	1638439	2178144	1596533	1755786	2346850	2496769	93.9955

## Sheet: S3
Table S3. Guide sequence number statistics for CRISPR study in each vegetable species.
Species	CRISPR	All genes	Percentage (%)
Allium_sativum	54584	57561	94.8281
Apium_graveolens	30596	31326	97.6697
Asparagus_officinalis	26070	27395	95.1634
Benincasa_hispida	20952	33043	63.4083
Beta_vulgaris	21927	27866	78.6873
Brassica_juncea	77166	79644	96.8887
Brassica_napus	97234	101040	96.2332
Brassica_oleracea	55395	59064	93.7881
Brassica_rapa	45081	46250	97.4724
Cajanus_cajan	43405	48331	89.8078
Capsella_rubella	27350	29547	92.5644
Capsicum_annuum	34742	35884	96.8175
Capsicum_baccatum	33733	35853	94.087
Capsicum_chinense	33961	34974	97.1036
Chrysanthemum_nankingense	56392	56870	99.1595
Cicer_arietinum	28547	31473	90.7031
Cicer_reticulatum	26520	26707	99.2998
Citrullus_lanatus	22458	22596	99.3893
Coriandrum_sativum	39141	40747	96.0586
Cucumis_hystrix_Chakr	23225	23864	97.3223
Cucumis_melo	27824	34848	79.8439
Cucumis_sativus	23478	23854	98.4237
Cucurbita_argyrosperma	28223	28298	99.735
Cucurbita_maxima	31662	32076	98.7093
Cucurbita_moschata	31986	32205	99.32
Cucurbita_pepo	26819	27868	96.2358
Cynara_cardunculus	27340	38406	71.1868
Daucus_carota	31253	32118	97.3068
Dioscorea_rotundata	25924	26198	98.9541
Euryale_ferox	39758	40049	99.2734
Glycine_max	54634	86256	63.3394
Ipomoea_batatas	63414	64295	98.6298
Lablab_purpureus	20658	20946	98.625
Lactuca_sativa	43687	49192	88.8092
Lagenaria_siceraria	22179	22472	98.6962
Luffa_cylindrica	30788	31661	97.2427
Lupinus_albus	37451	38258	97.8906
Manihot_esculenta	31319	59151	52.9475
Medicago_truncatula	51305	54035	94.9477
Mesembryanthemum_crystallinum	23105	24234	95.3413
Momordica_charantia	19112	28666	66.6713
Moringa_oleifera	18320	18451	99.29
Nelumbo_nucifera	24431	38191	63.9706
Phaseolus_vulgaris	26179	39005	67.117
Pisum_sativum	45409	48103	94.3995
Raphanus_sativus	43417	61216	70.9243
Sechium_edule	26330	30917	85.1635
Solanum_lycopersicum	33606	34075	98.6236
Solanum_melongena	27708	28435	97.4433
Solanum_pennellii	44820	46790	95.7897
Solanum_pimpinellifolium	63927	71945	88.8554
Solanum_tuberosum	38694	51472	75.1749
Spinacia_oleracea	33790	34876	96.8861
Thlaspi_arvense	38136	40662	93.7878
Vigna_angularis	33772	34172	98.8295
Vigna_radiata	27212	42284	64.3553
Vigna_unguiculata	26689	43143	61.8617
Zingiber_officinale	58663	101838	57.6042
Total	2101501	2410696	87.174

## Sheet: S4
Table S4. Overall statistics of orthologous genes in all 59 vegetable species.
Categories	Number
Number of species	59
Number of genes	2484877
Number of genes in orthogroups	2358563
Number of unassigned genes	126314
Percentage of genes in orthogroups	94.9
Percentage of unassigned genes	5.1
Number of orthogroups	78256
Number of species-specific orthogroups	30388
Number of genes in species-specific orthogroups	160802
Percentage of genes in species-specific orthogroups	6.5
Mean orthogroup size	30.1
Median orthogroup size	4
G50 (assigned genes)	167
G50 (all genes)	154
O50 (assigned genes)	3329
O50 (all genes)	3723
Number of orthogroups with all species present	2693

## Sheet: S5
Table S5. Statistics of orthologous genes in each species of 59 vegetable crops.
Categories	Allium_cepa	Allium_sativum	Apium_graveolens	Asparagus_officinalis	Benincasa_hispida	Beta_vulgaris	Brassica_juncea	Brassica_napus	Brassica_oleracea	Brassica_rapa	Cajanus_cajan	Capsella_rubella	Capsicum_annuum	Capsicum_baccatum	Capsicum_chinense	Chrysanthemum_nankingense	Cicer_arietinum	Cicer_reticulatum	Citrullus_lanatus	Coriandrum_sativum	Cucumis_hystrix_Chakr	Cucumis_melo	Cucumis_sativus	Cucurbita_argyrosperma	Cucurbita_maxima	Cucurbita_moschata	Cucurbita_pepo	Cynara_cardunculus	Daucus_carota	Dioscorea_rotundata	Euryale_ferox	Glycine_max	Ipomoea_batatas	Lablab_purpureus	Lactuca_sativa	Lagenaria_siceraria	Luffa_cylindrica	Lupinus_albus	Manihot_esculenta	Medicago_truncatula	Mesembryanthemum_crystallinum	Momordica_charantia	Moringa_oleifera	Nelumbo_nucifera	Phaseolus_vulgaris	Pisum_sativum	Raphanus_sativus	Sechium_edule	Solanum_lycopersicum
Number of genes	86073	57561	31326	26438	33043	27866	79644	101040	59064	46250	48331	27682	35884	35853	34974	56870	31473	26707	22596	40747	23864	34848	23854	28298	32076	32205	27868	38406	32118	26198	40049	86256	64295	20946	49192	22472	31661	38258	59151	54035	24234	28666	18451	38191	39005	48103	61216	30917	34075
Number of genes in orthogroups	80597	52601	30362	23478	32906	22954	77071	95811	58130	45080	46433	23277	35454	35069	34481	54628	30311	26091	20522	39015	21887	32216	22111	27254	29335	29780	27415	38175	30579	25262	36588	82065	57710	20575	46516	21003	31071	35719	57750	48281	22537	28278	18131	37822	38606	42514	60508	30331	32508
Number of unassigned genes	5476	4960	964	2960	137	4912	2573	5229	934	1170	1898	4405	430	784	493	2242	1162	616	2074	1732	1977	2632	1743	1044	2741	2425	453	231	1539	936	3461	4191	6585	371	2676	1469	590	2539	1401	5754	1697	388	320	369	399	5589	708	586	1567
Percentage of genes in orthogroups	93.6	91.4	96.9	88.8	99.6	82.4	96.8	94.8	98.4	97.5	96.1	84.1	98.8	97.8	98.6	96.1	96.3	97.7	90.8	95.7	91.7	92.4	92.7	96.3	91.5	92.5	98.4	99.4	95.2	96.4	91.4	95.1	89.8	98.2	94.6	93.5	98.1	93.4	97.6	89.4	93	98.6	98.3	99	99	88.4	98.8	98.1	95.4
Percentage of unassigned genes	6.4	8.6	3.1	11.2	0.4	17.6	3.2	5.2	1.6	2.5	3.9	15.9	1.2	2.2	1.4	3.9	3.7	2.3	9.2	4.3	8.3	7.6	7.3	3.7	8.5	7.5	1.6	0.6	4.8	3.6	8.6	4.9	10.2	1.8	5.4	6.5	1.9	6.6	2.4	10.6	7	1.4	1.7	1	1	11.6	1.2	1.9	4.6
Number of orthogroups containing species	16153	14473	12041	10597	10443	11340	16438	19755	17097	15257	12907	11499	13161	12501	13067	12968	12582	12058	11157	12636	11521	11695	11613	11473	12204	12336	10940	10532	11734	9309	11040	13003	13331	10186	12690	10965	11171	11677	11441	13589	11048	10227	9945	10674	11196	13028	13062	10914	14680
Percentage of orthogroups containing species	20.6	18.5	15.4	13.5	13.3	14.5	21	25.2	21.8	19.5	16.5	14.7	16.8	16	16.7	16.6	16.1	15.4	14.3	16.1	14.7	14.9	14.8	14.7	15.6	15.8	14	13.5	15	11.9	14.1	16.6	17	13	16.2	14	14.3	14.9	14.6	17.4	14.1	13.1	12.7	13.6	14.3	16.6	16.7	13.9	18.8
Number of species-specific orthogroups	2502	1599	215	480	62	339	800	1121	288	195	605	843	49	110	54	1239	150	40	31	321	175	464	31	13	42	25	17	131	420	377	911	800	2128	46	1167	29	231	229	513	1230	363	57	30	225	59	1323	251	96	33
Number of genes in species-specific orthogroups	18395	5896	714	2802	494	1053	2053	3367	1361	619	2699	2479	143	514	157	8522	869	113	85	1088	613	2382	81	26	103	56	44	828	1695	3886	3162	2739	15710	147	5366	64	2837	796	2552	6367	1619	169	110	877	225	8211	885	304	80
Percentage of genes in species-specific orthogroups	21.4	10.2	2.3	10.6	1.5	3.8	2.6	3.3	2.3	1.3	5.6	9	0.4	1.4	0.4	15	2.8	0.4	0.4	2.7	2.6	6.8	0.3	0.1	0.3	0.2	0.2	2.2	5.3	14.8	7.9	3.2	24.4	0.7	10.9	0.3	9	2.1	4.3	11.8	6.7	0.6	0.6	2.3	0.6	17.1	1.4	1	0.2
[truncated: 10 more columns]

## Sheet: S6
Table S6. Statistics of gene duplication type in each vegetable species.
Species	Dispersed	Proximal	Singleton	Tandem	WGD/Segmental	Total	Percentage of WGD (%)
Allium_cepa	68743	2971	8263	5917	179	86073	0.207963
Allium_sativum	39036	5333	8038	5108	46	57561	0.0799152
Apium_graveolens	14987	1174	5274	2383	7508	31326	23.9673
Asparagus_officinalis	14331	802	7740	1091	2475	26439	9.36117
Benincasa_hispida	8754	916	3196	18356	1821	33043	5.511
Beta_vulgaris	11398	1150	10407	4231	679	27865	2.43675
Brassica_juncea	19001	1918	4320	2383	52022	79644	65.3182
Brassica_napus	26394	2248	7846	2932	61620	101040	60.9857
Brassica_oleracea	22343	3520	4316	3283	25602	59064	43.3462
Brassica_rapa	12880	1310	5375	2933	23752	46250	51.3557
Cajanus_cajan	32478	3636	5387	3186	3644	48331	7.53967
Capsella_rubella	9937	1215	5380	6085	6930	29547	23.4542
Capsicum_annuum	21590	2727	4569	3788	3210	35884	8.94549
Capsicum_baccatum	22565	2853	4446	3789	2200	35853	6.13617
Capsicum_chinense	21221	2598	4742	4037	2376	34974	6.79362
Chrysanthemum_nankingense	41379	3798	5492	5764	437	56870	0.768419
Cicer_arietinum	17860	1458	5797	1992	4366	31473	13.8722
Cicer_reticulatum	14061	800	5365	1816	4665	26707	17.4673
Citrullus_lanatus	8598	727	7938	1971	3362	22596	14.8787
Coriandrum_sativum	17548	2261	5859	3228	11730	40626	28.8731
Cucumis_hystrix_Chakr	9569	876	7910	2484	3025	23864	12.676
Cucumis_melo	10352	1291	8395	12446	2364	34848	6.78375
Cucumis_sativus	8997	749	8125	3098	2885	23854	12.0944
Cucurbita_argyrosperma	6966	147	5407	460	15318	28298	54.131
Cucurbita_maxima	5826	658	7233	1411	16948	32076	52.837
Cucurbita_moschata	5703	694	7229	1691	16888	32205	52.4391
Cucurbita_pepo	6131	297	3983	1125	16332	27868	58.6049
Cynara_cardunculus	10723	836	2828	18317	5702	38406	14.8466
Daucus_carota	12515	1423	6022	3442	8716	32118	27.1374
Dioscorea_rotundata	14578	1499	5101	2326	2694	26198	10.2832
Euryale_ferox	6162	784	5125	1319	26659	40049	66.566
Glycine_max	5449	2705	5338	35234	37530	86256	43.51
Lablab_purpureus	9540	530	5404	1192	4280	20946	20.4335
Lactuca_sativa	15411	2108	5700	19961	6012	49192	12.2215
Lagenaria_siceraria	8395	1000	7240	2434	3403	22472	15.1433
Luffa_cylindrica	17485	1924	5603	2767	3882	31661	12.2611
Lupinus_albus	9299	1039	6490	1566	19864	38258	51.9212
Manihot_esculenta	6196	2898	3504	32026	14527	59151	24.5592
Medicago_truncatula	20048	5085	11810	11132	5960	54035	11.0299
Mesembryanthemum_crystallinum	10860	1275	7410	2738	1951	24234	8.05067
Momordica_charantia	7189	541	3814	14962	2160	28666	7.53506
Moringa_oleifera	7609	521	5162	1480	3679	18451	19.9393
Nelumbo_nucifera	6335	763	2354	19225	9430	38107	24.7461
Phaseolus_vulgaris	7168	1410	3773	18893	7761	39005	19.8974
Pisum_sativum	23131	2320	11286	9924	1442	48103	2.99773
Raphanus_sativus	16626	4107	3011	17820	19530	61094	31.9671
Sechium_edule	6796	613	4089	5648	13771	30917	44.5418
Solanum_lycopersicum	13088	1877	8832	3552	6726	34075	19.7388
Solanum_melongena	13776	1339	12713	3116	3972	34916	11.3759
Solanum_pennellii	26259	1899	5874	6400	6358	46790	13.5884
Solanum_pimpinellifolium	31201	5169	17889	3858	13828	71945	19.2202
Solanum_tuberosum	13536	3246	6240	24997	3453	51472	6.7085
Spinacia_oleracea	24392	1587	6497	1898	502	34876	1.43939
Thlaspi_arvense	20946	1912	5188	6437	6179	40662	15.196
Vigna_angularis	16889	1383	7131	2581	6188	34172	18.1084
Vigna_radiata	9399	1301	3011	22395	6064	42170	14.3799
Vigna_unguiculata	5652	1253	12904	18260	5074	43143	11.7609
Zingiber_officinale	8669	3050	1138	32489	56514	101860	55.482

## Sheet: S7
Table S7. Number of members of each transcription factor family among all genes of 59 vegetable species.
TFs	Allium_cepa	Allium_sativum	Apium_graveolens	Asparagus_officinalis	Benincasa_hispida	Beta_vulgaris	Brassica_juncea	Brassica_napus	Brassica_oleracea	Brassica_rapa	Cajanus_cajan	Capsella_rubella	Capsicum_annuum	Capsicum_baccatum	Capsicum_chinense	Chrysanthemum_nankingense	Cicer_arietinum	Cicer_reticulatum	Citrullus_lanatus	Coriandrum_sativum	Cucumis_hystrix_Chakr	Cucumis_melo	Cucumis_sativus	Cucurbita_argyrosperma	Cucurbita_maxima	Cucurbita_moschata	Cucurbita_pepo	Cynara_cardunculus	Daucus_carota	Dioscorea_rotundata	Euryale_ferox	Glycine_max	Ipomoea_batatas	Lablab_purpureus	Lactuca_sativa	Lagenaria_siceraria	Luffa_cylindrica	Lupinus_albus	Manihot_esculenta	Medicago_truncatula	Mesembryanthemum_crystallinum	Momordica_charantia	Moringa_oleifera	Nelumbo_nucifera	Phaseolus_vulgaris	Pisum_sativum	Raphanus_sativus	Sechium_edule	Solanum_lycopersicum
bHLH	157	155	137	87	178	94	385	458	241	224	151	135	126	129	130	163	121	104	120	157	108	163	114	160	194	173	187	178	148	76	200	482	163	119	171	103	115	200	300	177	94	156	78	205	228	177	327	184	137
HB	98	84	86	45	100	43	200	256	141	129	78	81	65	63	66	54	71	63	57	96	54	66	59	99	108	102	86	94	76	42	121	290	93	66	84	55	64	118	145	93	37	88	45	112	128	83	196	108	86
ARR-B	63	35	38	35	62	40	127	150	78	67	58	46	41	38	38	42	54	43	35	70	30	36	35	49	55	54	47	57	68	25	64	251	59	38	55	29	36	66	123	85	40	66	24	75	91	61	89	57	40
bZIP-1	65	56	66	42	89	42	189	221	120	107	59	67	51	54	57	59	57	52	55	76	52	85	56	83	91	91	74	148	69	34	100	272	68	60	100	48	53	102	170	76	42	105	36	111	135	65	192	102	53
MYB	244	241	220	174	296	141	758	835	436	409	294	270	237	225	237	298	173	159	193	307	185	201	185	262	311	306	246	337	256	138	392	875	274	221	331	178	181	346	588	323	146	251	164	375	414	264	582	305	250
MADS	171	124	45	26	93	51	249	309	171	147	86	128	167	209	119	108	58	55	44	104	41	64	17	65	63	66	60	109	26	45	54	305	130	35	112	47	52	135	177	140	68	81	20	69	124	108	296	78	108
GATA	28	30	32	13	36	17	105	122	61	58	33	31	32	28	28	28	25	24	25	42	24	34	26	38	43	41	41	37	29	24	46	89	34	26	45	26	27	46	57	45	19	27	19	43	42	31	83	44	32
LIM	11	12	16	9	26	9	40	50	30	20	16	11	19	15	17	21	15	14	12	20	12	20	13	20	25	23	23	34	15	8	20	48	20	10	20	11	14	27	40	16	8	23	8	26	36	15	47	24	15
HSF	20	22	17	14	33	17	103	96	50	54	27	31	25	24	28	28	23	19	24	32	22	26	23	33	36	36	39	36	14	13	25	65	37	11	38	24	24	33	57	27	14	29	2	32	38	36	68	29	26
FHA	20	19	12	12	41	19	50	48	22	25	16	18	17	16	13	10	16	15	14	16	13	26	13	18	17	19	20	27	14	9	32	55	15	13	21	11	11	28	56	22	14	25	12	36	32	19	31	20	16
HMG	27	24	16	7	14	9	41	45	25	21	11	16	14	14	13	12	14	13	9	19	10	18	9	19	18	18	19	29	10	7	32	46	22	11	33	10	11	20	58	21	10	20	11	35	17	14	31	14	9
PHD	53	58	77	40	115	46	118	135	68	69	54	49	50	50	53	23	56	52	37	89	38	43	40	59	59	61	62	129	62	29	84	220	53	42	72	37	42	89	129	71	41	67	34	92	107	69	121	75	53
C3H	55	53	48	26	54	40	130	122	69	67	43	47	38	41	38	54	34	34	31	57	29	42	26	48	50	47	41	71	41	21	66	163	55	29	61	29	35	63	130	51	34	47	31	58	56	53	100	58	34
DBB	20	19	31	9	21	14	69	73	39	38	22	25	24	19	23	23	14	15	19	35	19	33	20	25	30	33	33	30	24	8	36	58	22	24	30	20	17	33	42	20	16	20	16	33	31	17	49	29	26
NF-YB	40	27	17	20	24	19	74	68	36	32	33	27	33	30	32	32	29	29	17	46	17	36	20	16	29	29	29	37	34	13	34	86	37	33	33	16	16	37	54	34	16	22	18	49	47	32	52	28	47
AP2-ERF	154	158	131	51	169	87	543	526	294	254	173	157	184	177	193	233	149	145	144	230	144	147	137	206	234	218	99	214	204	101	252	440	204	160	256	144	160	215	283	219	81	127	99	143	214	176	354	205	166
PcG	60	63	62	35	76	43	101	116	60	70	55	52	52	43	49	60	55	50	30	57	35	31	37	38	46	41	47	104	53	36	55	220	48	36	58	30	28	66	173	86	34	74	29	109	107	58	107	48	50
NBS	39	94	63	36	137	128	281	447	167	200	275	211	759	831	678	380	117	101	42	182	94	71	54	16	29	56	14	210	149	206	131	829	918	72	525	82	77	42	637	834	84	77	35	223	469	126	351	63	212
TUB	11	13	13	10	22	5	27	30	13	14	11	14	11	9	10	18	12	11	9	17	11	18	11	16	17	17	18	23	6	8	21	50	16	9	17	10	11	18	38	19	6	18	8	15	21	13	35	15	11
ARID	9	8	15	12	15	9	32	33	17	18	14	17	12	11	10	11	12	11	8	15	6	8	9	13	13	13	13	25	14	5	16	51	12	13	19	8	8	19	40	22	9	18	8	26	22	19	21	13	11
NF-X1	2	2	2	0	2	2	5	6	3	3	1	2	1	1	1	1	2	2	2	2	2	2	2	2	2	2	2	2	1	0	0	9	1	2	0	2	2	2	1	3	2	2	1	1	2	3	3	2	1
LFY	2	3	2	0	1	1	4	4	2	2	1	1	1	2	1	1	1	1	1	2	1	1	1	2	2	2	2	1	2	1	2	1	2	1	1	1	1	3	4	1	1	1	1	1	1	1	3	1	0
SAP	12	11	11	8	10	9	20	20	11	10	7	10	9	10	9	10	8	8	8	8	7	9	8	9	12	10	12	28	8	7	16	54	11	6	11	6	6	14	29	13	10	11	6	15	15	8	25	10	11
Nin-like	14	16	21	9	15	7	24	52	26	27	16	18	18	21	20	58	9	8	8	18	10	10	9	12	12	11	9	15	26	6	10	71	54	8	16	6	8	16	33	12	8	9	6	14	19	13	54	13	11
NF-YA	5	5	7	7	15	6	38	40	21	19	13	10	15	16	12	9	8	8	7	9	7	12	7	13	13	13	14	17	9	5	10	68	13	3	11	6	6	16	65	8	8	14	6	24	26	8	45	10	10
TAZ	9	13	9	4	5	5	38	34	19	16	7	13	10	9	10	7	5	5	4	12	4	7	4	8	8	8	7	27	9	7	8	21	4	5	12	3	4	7	31	12	6	7	4	15	13	6	26	10	9
AUX-IAA	31	39	52	32	55	28	137	149	80	74	50	50	42	39	36	53	34	35	40	56	39	69	45	66	77	71	46	70	43	36	88	216	59	33	66	42	41	67	91	41	26	47	25	65	66	60	102	66	37
E2F-DP	12	10	11	11	16	4	26	32	15	14	7	11	9	8	8	7	8	8	6	12	6	11	8	11	11	11	12	8	12	9	18	35	17	6	12	6	6	14	28	9	5	10	6	21	22	7	35	8	8
RAV	120	96	83	52	94	64	303	297	187	146	76	109	106	107	107	95	54	51	52	100	52	69	55	70	83	79	64	110	109	40	115	366	97	49	106	54	54	95	209	140	75	73	59	120	116	109	241	85	97
NAC	85	134	97	94	90	56	349	407	219	212	96	121	109	109	107	164	70	59	81	138	46	91	83	128	141	137	148	109	95	59	141	275	179	70	121	83	100	125	288	105	59	95	65	110	129	92	271	144	93
JUMONJI	28	22	32	13	38	13	52	52	29	22	19	17	20	15	18	30	25	19	12	30	12	17	12	18	17	15	17	70	37	12	23	108	25	13	56	13	13	26	44	36	12	26	11	29	30	21	58	18	16
Dof	37	28	38	4	38	21	148	156	74	72	38	36	32	33	31	42	42	35	35	44	33	38	36	65	62	60	64	45	42	15	66	103	43	39	46	36	37	63	87	43	19	32	20	45	73	38	91	61	31
FAR1	38	7	10	28	51	21	39	12	17	20	58	21	41	22	27	1	23	19	20	10	21	3	21	28	29	27	28	101	1	18	16	119	108	17	7	21	22	26	131	56	17	45	19	160	50	26	37	29	35
WRKY	81	79	62	62	92	46	267	285	153	147	97	77	74	73	75	95	57	58	60	97	60	65	62	96	105	98	97	100	69	61	148	262	85	83	100	59	60	116	158	117	49	68	48	85	130	94	189	99	85
SBP	14	21	18	16	30	13	59	63	33	29	24	19	17	16	16	28	20	18	15	27	15	19	15	30	29	29	30	27	21	22	41	102	30	20	39	16	21	36	46	27	13	26	15	50	39	23	55	26	15
LBD	61	37	46	21	40	23	129	135	75	66	54	48	50	40	47	48	31	34	38	52	36	37	39	56	56	52	61	49	55	25	71	131	70	37	53	37	40	71	80	63	31	32	29	47	58	45	91	51	54
GRAS	58	56	74	30	53	28	103	104	56	53	58	36	63	62	58	89	51	48	35	87	37	40	37	63	60	57	63	76	74	22	70	177	77	51	78	37	36	53	102	68	30	34	38	41	87	49	77	46	54
TCP	17	19	29	10	34	15	58	76	42	39	28	24	31	29	30	35	19	18	27	43	28	30	27	47	43	43	36	43	50	11	47	70	35	21	47	28	27	39	71	23	17	15	12	29	33	23	54	41	37
CPP	10	8	9	8	6	5	31	34	17	17	6	8	3	3	3	4	5	5	6	12	5	4	5	9	14	8	8	5	6	6	14	31	11	5	8	7	5	10	27	7	5	10	6	11	15	11	16	10	4
CAMTA	6	4	8	5	14	4	19	25	14	13	10	6	10	8	9	9	8	7	5	8	4	5	5	8	8	8	8	19	5	7	10	56	9	7	9	4	5	11	22	11	3	11	4	13	16	11	16	9	8
GeBP	17	14	13	5	7	2	37	36	24	21	7	25	14	18	12	6	8	7	6	13	8	7	7	7	8	8	8	14	16	7	11	17	6	3	16	7	7	8	10	6	5	6	3	10	6	7	34	10	11
PLATZ	32	22	17	11	15	9	22	49	23	23	14	12	12	11	10	11	5	3	12	23	9	13	12	20	21	19	20	17	14	6	27	46	19	10	20	9	11	22	33	20	10	17	8	17	18	21	38	19	22
S1Fa-like	1	8	2	3	2	1	8	12	3	4	2	3	2	1	2	2	1	1	2	2	1	3	2	2	4	4	3	2	2	1	2	4	4	2	1	2	2	6	2	4	1	2	1	3	2	2	3	2	1
YABBY	7	7	11	6	15	6	19	22	11	10	9	6	7	7	7	8	7	8	9	16	8	10	8	12	13	13	14	12	11	5	13	45	10	8	10	9	8	16	35	7	6	8	5	18	20	10	28	12	9
zf-HD	14	15	16	2	16	12	67	62	34	30	20	19	15	15	19	20	20	18	14	24	12	15	12	23	22	22	24	22	12	8	23	55	19	16	18	15	14	38	35	18	9	7	10	18	21	18	51	20	24
EIL	35	43	7	8	11	4	29	23	13	13	6	6	9	8	8	5	7	6	4	6	3	5	4	7	7	7	7	10	0	5	9	18	13	8	6	4	3	11	6	10	5	7	2	7	9	7	18	7	9
GIF	6	5	4	5	2	3	8	9	5	5	4	3	5	3	5	6	4	4	2	5	2	2	2	4	4	4	4	8	5	1	6	14	4	2	7	2	2	7	6	5	3	3	2	5	7	8	6	3	4
SRS	5	9	9	2	10	4	28	35	20	17	11	11	7	7	8	8	8	8	8	13	9	9	9	14	14	14	14	8	11	1	15	38	7	8	8	8	7	12	18	10	5	5	5	5	14	8	20	14	6
BES1	6	9	9	6	8	7	28	30	14	15	6	10	9	9	10	7	6	7	6	12	6	8	7	13	13	13	13	15	9	7	16	20	12	4	15	6	6	13	39	8	7	12	8	8	10	8	25	10	9
TALE	30	22	27	16	41	15	59	72	41	36	34	24	21	19	21	24	22	23	22	30	21	24	21	38	40	39	37	40	27	16	54	127	27	25	30	16	22	43	66	26	14	25	16	61	62	26	61	37	23
ZIM	38	35	17	11	34	9	65	70	38	35	18	20	17	18	17	22	13	13	15	17	15	32	20	27	30	30	29	29	16	12	28	63	30	17	27	15	15	31	82	25	10	25	14	35	31	26	50	38	24
CO-like	32	29	47	25	61	24	118	134	71	68	33	40	29	26	29	37	33	31	29	48	27	41	32	51	55	54	51	54	42	27	59	162	38	36	60	26	28	51	99	42	23	45	23	61	72	40	107	52	31
BBR-BPC	3	4	8	6	7	4	27	25	13	12	5	9	9	7	9	9	4	2	4	8	4	9	5	6	8	8	6	6	6	3	16	19	12	2	10	3	3	11	35	2	4	6	5	23	12	12	32	7	6
ARF	33	27	28	18	32	15	63	65	37	37	29	23	22	22	20	30	28	27	16	34	17	29	18	28	33	32	33	47	27	19	47	190	41	18	40	17	17	44	64	48	13	24	13	40	46	46	53	26	20
GRF	47	23	21	4	6	15	60	35	84	59	6	14	41	34	57	152	8	9	4	97	4	4	4	3	3	3	3	5	54	2	2	11	29	3	112	3	10	5	19	39	44	12	2	19	7	4	76	4	20
LSD1	8	14	9	3	11	5	12	17	9	6	8	6	7	7	7	12	5	4	6	9	7	15	6	7	8	8	7	13	6	5	7	20	9	4	12	5	6	12	14	6	6	8	4	17	9	6	20	9	6
bZIP-2	5	8	5	4	10	7	15	30	18	19	5	11	4	3	4	5	8	6	6	5	5	9	5	10	11	10	11	8	5	3	8	24	6	5	10	4	3	13	17	6	4	18	3	15	19	15	23	17	7
MBF1	2	6	2	3	3	2	10	12	5	5	4	3	4	4	6	1	3	3	3	3	2	4	2	5	4	5	5	2	2	2	4	3	2	1	2	2	3	4	3	6	2	2	2	4	3	3	6	4	5
Whirly	2	3	3	1	3	2	8	9	4	3	3	3	2	2	2	2	3	3	2	3	2	2	2	3	3	3	3	2	3	2	2	12	2	2	4	2	2	4	3	3	2	3	1	5	4	4	4	2	2
NZZ-SPL	0	0	0	0	1	0	4	4	2	2	0	1	0	1	0	0	0	1	1	1	1	1	1	1	1	1	1	0	0	0	1	0	0	1	2	1	0	0	1	0	0	0	1	0	2	0	2	0	0
Alfin	11	22	11	7	23	4	28	31	18	17	13	7	18	14	13	4	7	7	7	18	5	8	6	13	12	13	12	14	13	5	17	32	26	9	13	5	7	16	10	9	7	8	6	6	17	10	23	11	11
STAT	2	1	1	1	7	4	3	2	2	1	0	1	1	1	0	1	1	1	3	3	1	1	1	1	2	2	1	8	3	1	3	21	1	1	4	2	3	2	0	2	2	5	1	6	6	2	4	2	0
Trihelix	47	36	37	12	42	27	100	102	56	54	36	32	28	28	31	34	38	33	28	39	27	31	27	43	50	49	51	67	38	19	84	123	42	34	49	26	30	59	137	36	27	29	28	75	66	36	64	49	29
Total	2370	2267	2067	1276	2667	1425	6289	7009	3776	3516	2448	2359	2901	2914	2754	2849	1824	1680	1596	2863	1565	1989	1598	2362	2618	2546	2283	3254	2308	1374	3149	8234	3569	1723	3356	1574	1685	2941	5578	3514	1418	2186	1241	3221	3762	2403	5369	2593	2277
[truncated: 11 more columns]

## Sheet: S8
Table S8. The ratio of each transcription factor family in 59 species of vegetables compared with A. thaliana.
TFs	Arabidopsis_thaliana	Allium_cepa	Allium_sativum	Apium_graveolens	Asparagus_officinalis	Benincasa_hispida	Beta_vulgaris	Brassica_juncea	Brassica_napus	Brassica_oleracea	Brassica_rapa	Cajanus_cajan	Capsella_rubella	Capsicum_annuum	Capsicum_baccatum	Capsicum_chinense	Chrysanthemum_nankingense	Cicer_arietinum	Cicer_reticulatum	Citrullus_lanatus	Coriandrum_sativum	Cucumis_hystrix_Chakr	Cucumis_melo	Cucumis_sativus	Cucurbita_argyrosperma	Cucurbita_maxima	Cucurbita_moschata	Cucurbita_pepo	Cynara_cardunculus	Daucus_carota	Dioscorea_rotundata	Euryale_ferox	Glycine_max	Ipomoea_batatas	Lablab_purpureus	Lactuca_sativa	Lagenaria_siceraria	Luffa_cylindrica	Lupinus_albus	Manihot_esculenta	Medicago_truncatula	Mesembryanthemum_crystallinum	Momordica_charantia	Moringa_oleifera	Nelumbo_nucifera	Phaseolus_vulgaris	Pisum_sativum	Raphanus_sativus	Sechium_edule
bHLH	1	1.19847	1.18321	1.0458	0.664122	1.35878	0.717557	2.93893	3.49618	1.83969	1.70992	1.15267	1.03053	0.961832	0.984733	0.992366	1.24427	0.923664	0.793893	0.916031	1.19847	0.824427	1.24427	0.870229	1.22137	1.48092	1.32061	1.42748	1.35878	1.12977	0.580153	1.52672	3.67939	1.24427	0.908397	1.30534	0.78626	0.877863	1.52672	2.29008	1.35115	0.717557	1.19084	0.59542	1.56489	1.74046	1.35115	2.49618	1.40458
HB	1	1.38028	1.1831	1.21127	0.633803	1.40845	0.605634	2.8169	3.60563	1.98592	1.8169	1.09859	1.14085	0.915493	0.887324	0.929577	0.760563	1	0.887324	0.802817	1.35211	0.760563	0.929577	0.830986	1.39437	1.52113	1.43662	1.21127	1.32394	1.07042	0.591549	1.70423	4.08451	1.30986	0.929577	1.1831	0.774648	0.901408	1.66197	2.04225	1.30986	0.521127	1.23944	0.633803	1.57746	1.80282	1.16901	2.76056	1.52113
ARR-B	1	1.575	0.875	0.95	0.875	1.55	1	3.175	3.75	1.95	1.675	1.45	1.15	1.025	0.95	0.95	1.05	1.35	1.075	0.875	1.75	0.75	0.9	0.875	1.225	1.375	1.35	1.175	1.425	1.7	0.625	1.6	6.275	1.475	0.95	1.375	0.725	0.9	1.65	3.075	2.125	1	1.65	0.6	1.875	2.275	1.525	2.225	1.425
bZIP-1	1	1.10169	0.949153	1.11864	0.711864	1.50847	0.711864	3.20339	3.74576	2.0339	1.81356	1	1.13559	0.864407	0.915254	0.966102	1	0.966102	0.881356	0.932203	1.28814	0.881356	1.44068	0.949153	1.40678	1.54237	1.54237	1.25424	2.50847	1.16949	0.576271	1.69492	4.61017	1.15254	1.01695	1.69492	0.813559	0.898305	1.72881	2.88136	1.28814	0.711864	1.77966	0.610169	1.88136	2.28814	1.10169	3.25424	1.72881
MYB	1	1.05172	1.03879	0.948276	0.75	1.27586	0.607759	3.26724	3.59914	1.87931	1.76293	1.26724	1.16379	1.02155	0.969828	1.02155	1.28448	0.74569	0.685345	0.831897	1.32328	0.797414	0.866379	0.797414	1.12931	1.34052	1.31897	1.06034	1.45259	1.10345	0.594828	1.68966	3.77155	1.18103	0.952586	1.42672	0.767241	0.780172	1.49138	2.53448	1.39224	0.62931	1.0819	0.706897	1.61638	1.78448	1.13793	2.50862	1.31466
MADS	1	1.58333	1.14815	0.416667	0.240741	0.861111	0.472222	2.30556	2.86111	1.58333	1.36111	0.796296	1.18519	1.5463	1.93519	1.10185	1	0.537037	0.509259	0.407407	0.962963	0.37963	0.592593	0.157407	0.601852	0.583333	0.611111	0.555556	1.00926	0.240741	0.416667	0.5	2.82407	1.2037	0.324074	1.03704	0.435185	0.481481	1.25	1.63889	1.2963	0.62963	0.75	0.185185	0.638889	1.14815	1	2.74074	0.722222
GATA	1	0.933333	1	1.06667	0.433333	1.2	0.566667	3.5	4.06667	2.03333	1.93333	1.1	1.03333	1.06667	0.933333	0.933333	0.933333	0.833333	0.8	0.833333	1.4	0.8	1.13333	0.866667	1.26667	1.43333	1.36667	1.36667	1.23333	0.966667	0.8	1.53333	2.96667	1.13333	0.866667	1.5	0.866667	0.9	1.53333	1.9	1.5	0.633333	0.9	0.633333	1.43333	1.4	1.03333	2.76667	1.46667
LIM	1	0.846154	0.923077	1.23077	0.692308	2	0.692308	3.07692	3.84615	2.30769	1.53846	1.23077	0.846154	1.46154	1.15385	1.30769	1.61538	1.15385	1.07692	0.923077	1.53846	0.923077	1.53846	1	1.53846	1.92308	1.76923	1.76923	2.61538	1.15385	0.615385	1.53846	3.69231	1.53846	0.769231	1.53846	0.846154	1.07692	2.07692	3.07692	1.23077	0.615385	1.76923	0.615385	2	2.76923	1.15385	3.61538	1.84615
HSF	1	0.833333	0.916667	0.708333	0.583333	1.375	0.708333	4.29167	4	2.08333	2.25	1.125	1.29167	1.04167	1	1.16667	1.16667	0.958333	0.791667	1	1.33333	0.916667	1.08333	0.958333	1.375	1.5	1.5	1.625	1.5	0.583333	0.541667	1.04167	2.70833	1.54167	0.458333	1.58333	1	1	1.375	2.375	1.125	0.583333	1.20833	0.0833333	1.33333	1.58333	1.5	2.83333	1.20833
FHA	1	1.17647	1.11765	0.705882	0.705882	2.41176	1.11765	2.94118	2.82353	1.29412	1.47059	0.941176	1.05882	1	0.941176	0.764706	0.588235	0.941176	0.882353	0.823529	0.941176	0.764706	1.52941	0.764706	1.05882	1	1.11765	1.17647	1.58824	0.823529	0.529412	1.88235	3.23529	0.882353	0.764706	1.23529	0.647059	0.647059	1.64706	3.29412	1.29412	0.823529	1.47059	0.705882	2.11765	1.88235	1.11765	1.82353	1.17647
HMG	1	1.8	1.6	1.06667	0.466667	0.933333	0.6	2.73333	3	1.66667	1.4	0.733333	1.06667	0.933333	0.933333	0.866667	0.8	0.933333	0.866667	0.6	1.26667	0.666667	1.2	0.6	1.26667	1.2	1.2	1.26667	1.93333	0.666667	0.466667	2.13333	3.06667	1.46667	0.733333	2.2	0.666667	0.733333	1.33333	3.86667	1.4	0.666667	1.33333	0.733333	2.33333	1.13333	0.933333	2.06667	0.933333
PHD	1	1.17778	1.28889	1.71111	0.888889	2.55556	1.02222	2.62222	3	1.51111	1.53333	1.2	1.08889	1.11111	1.11111	1.17778	0.511111	1.24444	1.15556	0.822222	1.97778	0.844444	0.955556	0.888889	1.31111	1.31111	1.35556	1.37778	2.86667	1.37778	0.644444	1.86667	4.88889	1.17778	0.933333	1.6	0.822222	0.933333	1.97778	2.86667	1.57778	0.911111	1.48889	0.755556	2.04444	2.37778	1.53333	2.68889	1.66667
C3H	1	1.34146	1.29268	1.17073	0.634146	1.31707	0.97561	3.17073	2.97561	1.68293	1.63415	1.04878	1.14634	0.926829	1	0.926829	1.31707	0.829268	0.829268	0.756098	1.39024	0.707317	1.02439	0.634146	1.17073	1.21951	1.14634	1	1.73171	1	0.512195	1.60976	3.97561	1.34146	0.707317	1.4878	0.707317	0.853659	1.53659	3.17073	1.2439	0.829268	1.14634	0.756098	1.41463	1.36585	1.29268	2.43902	1.41463
DBB	1	0.869565	0.826087	1.34783	0.391304	0.913043	0.608696	3	3.17391	1.69565	1.65217	0.956522	1.08696	1.04348	0.826087	1	1	0.608696	0.652174	0.826087	1.52174	0.826087	1.43478	0.869565	1.08696	1.30435	1.43478	1.43478	1.30435	1.04348	0.347826	1.56522	2.52174	0.956522	1.04348	1.30435	0.869565	0.73913	1.43478	1.82609	0.869565	0.695652	0.869565	0.695652	1.43478	1.34783	0.73913	2.13043	1.26087
NF-YB	1	1.53846	1.03846	0.653846	0.769231	0.923077	0.730769	2.84615	2.61538	1.38462	1.23077	1.26923	1.03846	1.26923	1.15385	1.23077	1.23077	1.11538	1.11538	0.653846	1.76923	0.653846	1.38462	0.769231	0.615385	1.11538	1.11538	1.11538	1.42308	1.30769	0.5	1.30769	3.30769	1.42308	1.26923	1.26923	0.615385	0.615385	1.42308	2.07692	1.30769	0.615385	0.846154	0.692308	1.88462	1.80769	1.23077	2	1.07692
AP2/ERF	1	1.07692	1.1049	0.916084	0.356643	1.18182	0.608392	3.7972	3.67832	2.05594	1.77622	1.20979	1.0979	1.28671	1.23776	1.34965	1.62937	1.04196	1.01399	1.00699	1.60839	1.00699	1.02797	0.958042	1.44056	1.63636	1.52448	0.692308	1.4965	1.42657	0.706294	1.76224	3.07692	1.42657	1.11888	1.79021	1.00699	1.11888	1.5035	1.97902	1.53147	0.566434	0.888112	0.692308	1	1.4965	1.23077	2.47552	1.43357
PcG	1	1.2766	1.34043	1.31915	0.744681	1.61702	0.914894	2.14894	2.46809	1.2766	1.48936	1.17021	1.10638	1.10638	0.914894	1.04255	1.2766	1.17021	1.06383	0.638298	1.21277	0.744681	0.659574	0.787234	0.808511	0.978723	0.87234	1	2.21277	1.12766	0.765957	1.17021	4.68085	1.02128	0.765957	1.23404	0.638298	0.595745	1.40426	3.68085	1.82979	0.723404	1.57447	0.617021	2.31915	2.2766	1.23404	2.2766	1.02128
NBS	1	0.236364	0.569697	0.381818	0.218182	0.830303	0.775758	1.70303	2.70909	1.01212	1.21212	1.66667	1.27879	4.6	5.03636	4.10909	2.30303	0.709091	0.612121	0.254545	1.10303	0.569697	0.430303	0.327273	0.0969697	0.175758	0.339394	0.0848485	1.27273	0.90303	1.24848	0.793939	5.02424	5.56364	0.436364	3.18182	0.49697	0.466667	0.254545	3.86061	5.05455	0.509091	0.466667	0.212121	1.35152	2.84242	0.763636	2.12727	0.381818
TUB	1	1	1.18182	1.18182	0.909091	2	0.454545	2.45455	2.72727	1.18182	1.27273	1	1.27273	1	0.818182	0.909091	1.63636	1.09091	1	0.818182	1.54545	1	1.63636	1	1.45455	1.54545	1.54545	1.63636	2.09091	0.545455	0.727273	1.90909	4.54545	1.45455	0.818182	1.54545	0.909091	1	1.63636	3.45455	1.72727	0.545455	1.63636	0.727273	1.36364	1.90909	1.18182	3.18182	1.36364
ARID	1	0.9	0.8	1.5	1.2	1.5	0.9	3.2	3.3	1.7	1.8	1.4	1.7	1.2	1.1	1	1.1	1.2	1.1	0.8	1.5	0.6	0.8	0.9	1.3	1.3	1.3	1.3	2.5	1.4	0.5	1.6	5.1	1.2	1.3	1.9	0.8	0.8	1.9	4	2.2	0.9	1.8	0.8	2.6	2.2	1.9	2.1	1.3
NF-X1	1	2	2	2	0	2	2	5	6	3	3	1	2	1	1	1	1	2	2	2	2	2	2	2	2	2	2	2	2	1	0	0	9	1	2	0	2	2	2	1	3	2	2	1	1	2	3	3	2
LFY	1	2	3	2	0	1	1	4	4	2	2	1	1	1	2	1	1	1	1	1	2	1	1	1	2	2	2	2	1	2	1	2	1	2	1	1	1	1	3	4	1	1	1	1	1	1	1	3	1
SAP	1	1.5	1.375	1.375	1	1.25	1.125	2.5	2.5	1.375	1.25	0.875	1.25	1.125	1.25	1.125	1.25	1	1	1	1	0.875	1.125	1	1.125	1.5	1.25	1.5	3.5	1	0.875	2	6.75	1.375	0.75	1.375	0.75	0.75	1.75	3.625	1.625	1.25	1.375	0.75	1.875	1.875	1	3.125	1.25
Nin-like	1	1	1.14286	1.5	0.642857	1.07143	0.5	1.71429	3.71429	1.85714	1.92857	1.14286	1.28571	1.28571	1.5	1.42857	4.14286	0.642857	0.571429	0.571429	1.28571	0.714286	0.714286	0.642857	0.857143	0.857143	0.785714	0.642857	1.07143	1.85714	0.428571	0.714286	5.07143	3.85714	0.571429	1.14286	0.428571	0.571429	1.14286	2.35714	0.857143	0.571429	0.642857	0.428571	1	1.35714	0.928571	3.85714	0.928571
NF-YA	1	0.5	0.5	0.7	0.7	1.5	0.6	3.8	4	2.1	1.9	1.3	1	1.5	1.6	1.2	0.9	0.8	0.8	0.7	0.9	0.7	1.2	0.7	1.3	1.3	1.3	1.4	1.7	0.9	0.5	1	6.8	1.3	0.3	1.1	0.6	0.6	1.6	6.5	0.8	0.8	1.4	0.6	2.4	2.6	0.8	4.5	1
TAZ	1	0.9	1.3	0.9	0.4	0.5	0.5	3.8	3.4	1.9	1.6	0.7	1.3	1	0.9	1	0.7	0.5	0.5	0.4	1.2	0.4	0.7	0.4	0.8	0.8	0.8	0.7	2.7	0.9	0.7	0.8	2.1	0.4	0.5	1.2	0.3	0.4	0.7	3.1	1.2	0.6	0.7	0.4	1.5	1.3	0.6	2.6	1
AUX/IAA	1	0.673913	0.847826	1.13043	0.695652	1.19565	0.608696	2.97826	3.23913	1.73913	1.6087	1.08696	1.08696	0.913043	0.847826	0.782609	1.15217	0.73913	0.76087	0.869565	1.21739	0.847826	1.5	0.978261	1.43478	1.67391	1.54348	1	1.52174	0.934783	0.782609	1.91304	4.69565	1.28261	0.717391	1.43478	0.913043	0.891304	1.45652	1.97826	0.891304	0.565217	1.02174	0.543478	1.41304	1.43478	1.30435	2.21739	1.43478
E2F/DP	1	1.5	1.25	1.375	1.375	2	0.5	3.25	4	1.875	1.75	0.875	1.375	1.125	1	1	0.875	1	1	0.75	1.5	0.75	1.375	1	1.375	1.375	1.375	1.5	1	1.5	1.125	2.25	4.375	2.125	0.75	1.5	0.75	0.75	1.75	3.5	1.125	0.625	1.25	0.75	2.625	2.75	0.875	4.375	1
RAV	1	1.31868	1.05495	0.912088	0.571429	1.03297	0.703297	3.32967	3.26374	2.05495	1.6044	0.835165	1.1978	1.16484	1.17582	1.17582	1.04396	0.593407	0.56044	0.571429	1.0989	0.571429	0.758242	0.604396	0.769231	0.912088	0.868132	0.703297	1.20879	1.1978	0.43956	1.26374	4.02198	1.06593	0.538462	1.16484	0.593407	0.593407	1.04396	2.2967	1.53846	0.824176	0.802198	0.648352	1.31868	1.27473	1.1978	2.64835	0.934066
NAC	1	0.752212	1.18584	0.858407	0.831858	0.79646	0.495575	3.0885	3.60177	1.93805	1.87611	0.849558	1.0708	0.964602	0.964602	0.946903	1.45133	0.619469	0.522124	0.716814	1.22124	0.40708	0.80531	0.734513	1.13274	1.24779	1.21239	1.30973	0.964602	0.840708	0.522124	1.24779	2.43363	1.58407	0.619469	1.0708	0.734513	0.884956	1.10619	2.54867	0.929204	0.522124	0.840708	0.575221	0.973451	1.14159	0.814159	2.39823	1.27434
JUMONJI	1	1.86667	1.46667	2.13333	0.866667	2.53333	0.866667	3.46667	3.46667	1.93333	1.46667	1.26667	1.13333	1.33333	1	1.2	2	1.66667	1.26667	0.8	2	0.8	1.13333	0.8	1.2	1.13333	1	1.13333	4.66667	2.46667	0.8	1.53333	7.2	1.66667	0.866667	3.73333	0.866667	0.866667	1.73333	2.93333	2.4	0.8	1.73333	0.733333	1.93333	2	1.4	3.86667	1.2
Dof	1	1.02778	0.777778	1.05556	0.111111	1.05556	0.583333	4.11111	4.33333	2.05556	2	1.05556	1	0.888889	0.916667	0.861111	1.16667	1.16667	0.972222	0.972222	1.22222	0.916667	1.05556	1	1.80556	1.72222	1.66667	1.77778	1.25	1.16667	0.416667	1.83333	2.86111	1.19444	1.08333	1.27778	1	1.02778	1.75	2.41667	1.19444	0.527778	0.888889	0.555556	1.25	2.02778	1.05556	2.52778	1.69444
FAR1	1	2.23529	0.411765	0.588235	1.64706	3	1.23529	2.29412	0.705882	1	1.17647	3.41176	1.23529	2.41176	1.29412	1.58824	0.0588235	1.35294	1.11765	1.17647	0.588235	1.23529	0.176471	1.23529	1.64706	1.70588	1.58824	1.64706	5.94118	0.0588235	1.05882	0.941176	7	6.35294	1	0.411765	1.23529	1.29412	1.52941	7.70588	3.29412	1	2.64706	1.11765	9.41176	2.94118	1.52941	2.17647	1.70588
WRKY	1	1.125	1.09722	0.861111	0.861111	1.27778	0.638889	3.70833	3.95833	2.125	2.04167	1.34722	1.06944	1.02778	1.01389	1.04167	1.31944	0.791667	0.805556	0.833333	1.34722	0.833333	0.902778	0.861111	1.33333	1.45833	1.36111	1.34722	1.38889	0.958333	0.847222	2.05556	3.63889	1.18056	1.15278	1.38889	0.819444	0.833333	1.61111	2.19444	1.625	0.680556	0.944444	0.666667	1.18056	1.80556	1.30556	2.625	1.375
SBP	1	0.823529	1.23529	1.05882	0.941176	1.76471	0.764706	3.47059	3.70588	1.94118	1.70588	1.41176	1.11765	1	0.941176	0.941176	1.64706	1.17647	1.05882	0.882353	1.58824	0.882353	1.11765	0.882353	1.76471	1.70588	1.70588	1.76471	1.58824	1.23529	1.29412	2.41176	6	1.76471	1.17647	2.29412	0.941176	1.23529	2.11765	2.70588	1.58824	0.764706	1.52941	0.882353	2.94118	2.29412	1.35294	3.23529	1.52941
LBD	1	1.4186	0.860465	1.06977	0.488372	0.930233	0.534884	3	3.13953	1.74419	1.53488	1.25581	1.11628	1.16279	0.930233	1.09302	1.11628	0.72093	0.790698	0.883721	1.2093	0.837209	0.860465	0.906977	1.30233	1.30233	1.2093	1.4186	1.13953	1.27907	0.581395	1.65116	3.04651	1.62791	0.860465	1.23256	0.860465	0.930233	1.65116	1.86047	1.46512	0.72093	0.744186	0.674419	1.09302	1.34884	1.04651	2.11628	1.18605
GRAS	1	1.70588	1.64706	2.17647	0.882353	1.55882	0.823529	3.02941	3.05882	1.64706	1.55882	1.70588	1.05882	1.85294	1.82353	1.70588	2.61765	1.5	1.41176	1.02941	2.55882	1.08824	1.17647	1.08824	1.85294	1.76471	1.67647	1.85294	2.23529	2.17647	0.647059	2.05882	5.20588	2.26471	1.5	2.29412	1.08824	1.05882	1.55882	3	2	0.882353	1	1.11765	1.20588	2.55882	1.44118	2.26471	1.35294
TCP	1	0.708333	0.791667	1.20833	0.416667	1.41667	0.625	2.41667	3.16667	1.75	1.625	1.16667	1	1.29167	1.20833	1.25	1.45833	0.791667	0.75	1.125	1.79167	1.16667	1.25	1.125	1.95833	1.79167	1.79167	1.5	1.79167	2.08333	0.458333	1.95833	2.91667	1.45833	0.875	1.95833	1.16667	1.125	1.625	2.95833	0.958333	0.708333	0.625	0.5	1.20833	1.375	0.958333	2.25	1.70833
CPP	1	1.25	1	1.125	1	0.75	0.625	3.875	4.25	2.125	2.125	0.75	1	0.375	0.375	0.375	0.5	0.625	0.625	0.75	1.5	0.625	0.5	0.625	1.125	1.75	1	1	0.625	0.75	0.75	1.75	3.875	1.375	0.625	1	0.875	0.625	1.25	3.375	0.875	0.625	1.25	0.75	1.375	1.875	1.375	2	1.25
CAMTA	1	1	0.666667	1.33333	0.833333	2.33333	0.666667	3.16667	4.16667	2.33333	2.16667	1.66667	1	1.66667	1.33333	1.5	1.5	1.33333	1.16667	0.833333	1.33333	0.666667	0.833333	0.833333	1.33333	1.33333	1.33333	1.33333	3.16667	0.833333	1.16667	1.66667	9.33333	1.5	1.16667	1.5	0.666667	0.833333	1.83333	3.66667	1.83333	0.5	1.83333	0.666667	2.16667	2.66667	1.83333	2.66667	1.5
GeBP	1	0.85	0.7	0.65	0.25	0.35	0.1	1.85	1.8	1.2	1.05	0.35	1.25	0.7	0.9	0.6	0.3	0.4	0.35	0.3	0.65	0.4	0.35	0.35	0.35	0.4	0.4	0.4	0.7	0.8	0.35	0.55	0.85	0.3	0.15	0.8	0.35	0.35	0.4	0.5	0.3	0.25	0.3	0.15	0.5	0.3	0.35	1.7	0.5
PLATZ	1	2.66667	1.83333	1.41667	0.916667	1.25	0.75	1.83333	4.08333	1.91667	1.91667	1.16667	1	1	0.916667	0.833333	0.916667	0.416667	0.25	1	1.91667	0.75	1.08333	1	1.66667	1.75	1.58333	1.66667	1.41667	1.16667	0.5	2.25	3.83333	1.58333	0.833333	1.66667	0.75	0.916667	1.83333	2.75	1.66667	0.833333	1.41667	0.666667	1.41667	1.5	1.75	3.16667	1.58333
S1Fa-like	1	0.333333	2.66667	0.666667	1	0.666667	0.333333	2.66667	4	1	1.33333	0.666667	1	0.666667	0.333333	0.666667	0.666667	0.333333	0.333333	0.666667	0.666667	0.333333	1	0.666667	0.666667	1.33333	1.33333	1	0.666667	0.666667	0.333333	0.666667	1.33333	1.33333	0.666667	0.333333	0.666667	0.666667	2	0.666667	1.33333	0.333333	0.666667	0.333333	1	0.666667	0.666667	1	0.666667
YABBY	1	1.16667	1.16667	1.83333	1	2.5	1	3.16667	3.66667	1.83333	1.66667	1.5	1	1.16667	1.16667	1.16667	1.33333	1.16667	1.33333	1.5	2.66667	1.33333	1.66667	1.33333	2	2.16667	2.16667	2.33333	2	1.83333	0.833333	2.16667	7.5	1.66667	1.33333	1.66667	1.5	1.33333	2.66667	5.83333	1.16667	1	1.33333	0.833333	3	3.33333	1.66667	4.66667	2
zf-HD	1	0.823529	0.882353	0.941176	0.117647	0.941176	0.705882	3.94118	3.64706	2	1.76471	1.17647	1.11765	0.882353	0.882353	1.11765	1.17647	1.17647	1.05882	0.823529	1.41176	0.705882	0.882353	0.705882	1.35294	1.29412	1.29412	1.41176	1.29412	0.705882	0.470588	1.35294	3.23529	1.11765	0.941176	1.05882	0.882353	0.823529	2.23529	2.05882	1.05882	0.529412	0.411765	0.588235	1.05882	1.23529	1.05882	3	1.17647
EIL	1	5.83333	7.16667	1.16667	1.33333	1.83333	0.666667	4.83333	3.83333	2.16667	2.16667	1	1	1.5	1.33333	1.33333	0.833333	1.16667	1	0.666667	1	0.5	0.833333	0.666667	1.16667	1.16667	1.16667	1.16667	1.66667	0	0.833333	1.5	3	2.16667	1.33333	1	0.666667	0.5	1.83333	1	1.66667	0.833333	1.16667	0.333333	1.16667	1.5	1.16667	3	1.16667
GIF	1	2	1.66667	1.33333	1.66667	0.666667	1	2.66667	3	1.66667	1.66667	1.33333	1	1.66667	1	1.66667	2	1.33333	1.33333	0.666667	1.66667	0.666667	0.666667	0.666667	1.33333	1.33333	1.33333	1.33333	2.66667	1.66667	0.333333	2	4.66667	1.33333	0.666667	2.33333	0.666667	0.666667	2.33333	2	1.66667	1	1	0.666667	1.66667	2.33333	2.66667	2	1
SRS	1	0.454545	0.818182	0.818182	0.181818	0.909091	0.363636	2.54545	3.18182	1.81818	1.54545	1	1	0.636364	0.636364	0.727273	0.727273	0.727273	0.727273	0.727273	1.18182	0.818182	0.818182	0.818182	1.27273	1.27273	1.27273	1.27273	0.727273	1	0.0909091	1.36364	3.45455	0.636364	0.727273	0.727273	0.727273	0.636364	1.09091	1.63636	0.909091	0.454545	0.454545	0.454545	0.454545	1.27273	0.727273	1.81818	1.27273
BES1	1	0.75	1.125	1.125	0.75	1	0.875	3.5	3.75	1.75	1.875	0.75	1.25	1.125	1.125	1.25	0.875	0.75	0.875	0.75	1.5	0.75	1	0.875	1.625	1.625	1.625	1.625	1.875	1.125	0.875	2	2.5	1.5	0.5	1.875	0.75	0.75	1.625	4.875	1	0.875	1.5	1	1	1.25	1	3.125	1.25
TALE	1	1.42857	1.04762	1.28571	0.761905	1.95238	0.714286	2.80952	3.42857	1.95238	1.71429	1.61905	1.14286	1	0.904762	1	1.14286	1.04762	1.09524	1.04762	1.42857	1	1.14286	1	1.80952	1.90476	1.85714	1.7619	1.90476	1.28571	0.761905	2.57143	6.04762	1.28571	1.19048	1.42857	0.761905	1.04762	2.04762	3.14286	1.2381	0.666667	1.19048	0.761905	2.90476	2.95238	1.2381	2.90476	1.7619
ZIM	1	2.11111	1.94444	0.944444	0.611111	1.88889	0.5	3.61111	3.88889	2.11111	1.94444	1	1.11111	0.944444	1	0.944444	1.22222	0.722222	0.722222	0.833333	0.944444	0.833333	1.77778	1.11111	1.5	1.66667	1.66667	1.61111	1.61111	0.888889	0.666667	1.55556	3.5	1.66667	0.944444	1.5	0.833333	0.833333	1.72222	4.55556	1.38889	0.555556	1.38889	0.777778	1.94444	1.72222	1.44444	2.77778	2.11111
CO-like	1	0.8	0.725	1.175	0.625	1.525	0.6	2.95	3.35	1.775	1.7	0.825	1	0.725	0.65	0.725	0.925	0.825	0.775	0.725	1.2	0.675	1.025	0.8	1.275	1.375	1.35	1.275	1.35	1.05	0.675	1.475	4.05	0.95	0.9	1.5	0.65	0.7	1.275	2.475	1.05	0.575	1.125	0.575	1.525	1.8	1	2.675	1.3
BBR-BPC	1	0.428571	0.571429	1.14286	0.857143	1	0.571429	3.85714	3.57143	1.85714	1.71429	0.714286	1.28571	1.28571	1	1.28571	1.28571	0.571429	0.285714	0.571429	1.14286	0.571429	1.28571	0.714286	0.857143	1.14286	1.14286	0.857143	0.857143	0.857143	0.428571	2.28571	2.71429	1.71429	0.285714	1.42857	0.428571	0.428571	1.57143	5	0.285714	0.571429	0.857143	0.714286	3.28571	1.71429	1.71429	4.57143	1
ARF	1	1.43478	1.17391	1.21739	0.782609	1.3913	0.652174	2.73913	2.82609	1.6087	1.6087	1.26087	1	0.956522	0.956522	0.869565	1.30435	1.21739	1.17391	0.695652	1.47826	0.73913	1.26087	0.782609	1.21739	1.43478	1.3913	1.43478	2.04348	1.17391	0.826087	2.04348	8.26087	1.78261	0.782609	1.73913	0.73913	0.73913	1.91304	2.78261	2.08696	0.565217	1.04348	0.565217	1.73913	2	2	2.30435	1.13043
GRF	1	9.4	4.6	4.2	0.8	1.2	3	12	7	16.8	11.8	1.2	2.8	8.2	6.8	11.4	30.4	1.6	1.8	0.8	19.4	0.8	0.8	0.8	0.6	0.6	0.6	0.6	1	10.8	0.4	0.4	2.2	5.8	0.6	22.4	0.6	2	1	3.8	7.8	8.8	2.4	0.4	3.8	1.4	0.8	15.2	0.8
LSD1	1	1.6	2.8	1.8	0.6	2.2	1	2.4	3.4	1.8	1.2	1.6	1.2	1.4	1.4	1.4	2.4	1	0.8	1.2	1.8	1.4	3	1.2	1.4	1.6	1.6	1.4	2.6	1.2	1	1.4	4	1.8	0.8	2.4	1	1.2	2.4	2.8	1.2	1.2	1.6	0.8	3.4	1.8	1.2	4	1.8
bZIP-2	1	0.416667	0.666667	0.416667	0.333333	0.833333	0.583333	1.25	2.5	1.5	1.58333	0.416667	0.916667	0.333333	0.25	0.333333	0.416667	0.666667	0.5	0.5	0.416667	0.416667	0.75	0.416667	0.833333	0.916667	0.833333	0.916667	0.666667	0.416667	0.25	0.666667	2	0.5	0.416667	0.833333	0.333333	0.25	1.08333	1.41667	0.5	0.333333	1.5	0.25	1.25	1.58333	1.25	1.91667	1.41667
MBF1	1	0.666667	2	0.666667	1	1	0.666667	3.33333	4	1.66667	1.66667	1.33333	1	1.33333	1.33333	2	0.333333	1	1	1	1	0.666667	1.33333	0.666667	1.66667	1.33333	1.66667	1.66667	0.666667	0.666667	0.666667	1.33333	1	0.666667	0.333333	0.666667	0.666667	1	1.33333	1	2	0.666667	0.666667	0.666667	1.33333	1	1	2	1.33333
Whirly	1	0.666667	1	1	0.333333	1	0.666667	2.66667	3	1.33333	1	1	1	0.666667	0.666667	0.666667	0.666667	1	1	0.666667	1	0.666667	0.666667	0.666667	1	1	1	1	0.666667	1	0.666667	0.666667	4	0.666667	0.666667	1.33333	0.666667	0.666667	1.33333	1	1	0.666667	1	0.333333	1.66667	1.33333	1.33333	1.33333	0.666667
NZZ/SPL	1	0	0	0	0	1	0	4	4	2	2	0	1	0	1	0	0	0	1	1	1	1	1	1	1	1	1	1	0	0	0	1	0	0	1	2	1	0	0	1	0	0	0	1	0	2	0	2	0
Alfin	1	1.57143	3.14286	1.57143	1	3.28571	0.571429	4	4.42857	2.57143	2.42857	1.85714	1	2.57143	2	1.85714	0.571429	1	1	1	2.57143	0.714286	1.14286	0.857143	1.85714	1.71429	1.85714	1.71429	2	1.85714	0.714286	2.42857	4.57143	3.71429	1.28571	1.85714	0.714286	1	2.28571	1.42857	1.28571	1	1.14286	0.857143	0.857143	2.42857	1.42857	3.28571	1.57143
STAT	1	0.666667	0.333333	0.333333	0.333333	2.33333	1.33333	1	0.666667	0.666667	0.333333	0	0.333333	0.333333	0.333333	0	0.333333	0.333333	0.333333	1	1	0.333333	0.333333	0.333333	0.333333	0.666667	0.666667	0.333333	2.66667	1	0.333333	1	7	0.333333	0.333333	1.33333	0.666667	1	0.666667	0	0.666667	0.666667	1.66667	0.333333	2	2	0.666667	1.33333	0.666667
Trihelix	1	1.62069	1.24138	1.27586	0.413793	1.44828	0.931034	3.44828	3.51724	1.93103	1.86207	1.24138	1.10345	0.965517	0.965517	1.06897	1.17241	1.31034	1.13793	0.965517	1.34483	0.931034	1.06897	0.931034	1.48276	1.72414	1.68966	1.75862	2.31034	1.31034	0.655172	2.89655	4.24138	1.44828	1.17241	1.68966	0.896552	1.03448	2.03448	4.72414	1.24138	0.931034	1	0.965517	2.58621	2.27586	1.24138	2.2069	1.68966
Total	1	1.13506	1.08573	0.989943	0.611111	1.2773	0.682471	3.01197	3.3568	1.80843	1.68391	1.17241	1.12979	1.38937	1.39559	1.31897	1.36446	0.873563	0.804598	0.764368	1.37117	0.749521	0.952586	0.765326	1.13123	1.25383	1.21935	1.09339	1.55843	1.10536	0.658046	1.50814	3.94349	1.70929	0.825192	1.60728	0.753831	0.806992	1.40852	2.67146	1.68295	0.679119	1.04693	0.594349	1.54262	1.80172	1.15086	2.57136	1.24186
[truncated: 11 more columns]

## Sheet: S9
Table S9. Number of important functional genes related to glucosinolate, auxin, flowering, anthocyanin, resistance genes, and N6-methyladenosine (m6A) genes in 59 vegetable species.
Species	Glucosinolate	Auxin	Flowering	Anthocyanin	Resistance genes			m6A writers				m6A erasers	m6A readers
					RLP	RLK	NBS	MTA70	Wtap	VIRILIZER	Hakai	AlkB	YTH
Allium_cepa	25	28	162	23	3	937	39	8	3	1	4	18	13
Allium_sativum	17	26	166	27	2	1164	94	8	3	0	3	119	18
Apium_graveolens	14	43	141	19	2	695	63	4	1	0	0	14	9
Asparagus_officinalis	11	22	165	19	2	547	36	2	1	1	4	11	7
Benincasa_hispida	27	61	194	27	4	984	137	3	1	0	5	17	10
Beta_vulgaris	14	23	130	18	2	651	128	4	1	1	1	11	6
Brassica_juncea	289	537	946	132	62	2056	281	5	0	1	5	23	45
Brassica_napus	343	569	1090	155	71	2372	447	6	4	1	6	24	47
Brassica_oleracea	201	275	548	85	33	1194	167	3	2	1	5	13	30
Brassica_rapa	166	292	514	77	30	1055	200	3	2	1	3	14	28
Cajanus_cajan	25	59	175	40	3	841	275	3	2	0	0	13	10
Capsella_rubella	110	177	412	50	38	824	211	3	1	1	1	11	18
Capsicum_annuum	20	41	152	25	3	1089	759	5	1	0	1	10	7
Capsicum_baccatum	16	41	144	26	4	975	831	7	17	0	0	9	6
Capsicum_chinense	20	38	147	26	3	973	678	4	2	0	1	9	7
Chrysanthemum_nankingense	27	48	182	43	3	1861	380	3	3	0	1	44	17
Cicer_arietinum	17	41	145	27	4	801	117	3	2	0	1	13	12
Cicer_reticulatum	12	35	136	26	2	730	101	3	2	0	1	11	11
Citrullus_lanatus	15	41	122	25	5	582	42	3	2	0	3	10	5
Coriandrum_sativum	20	65	175	37	5	1069	182	4	1	1	1	13	15
Cucumis_hystrix_Chakr	14	37	118	31	4	525	94	3	0	0	2	9	5
Cucumis_melo	24	60	189	25	6	776	71	3	1	0	5	16	9
Cucumis_sativus	14	44	154	25	4	660	54	3	0	0	2	10	7
Cucurbita_argyrosperma	17	61	161	12	7	811	16	5	2	0	1	11	10
Cucurbita_maxima	23	71	186	34	7	878	29	5	2	0	2	13	8
Cucurbita_moschata	21	62	178	38	8	862	56	5	2	0	1	13	8
Cucurbita_pepo	13	63	183	13	7	788	14	5	2	0	1	12	8
Cynara_cardunculus	33	64	294	38	7	1218	210	4	1	0	1	24	38
Daucus_carota	19	45	130	30	3	816	149	3	1	1	1	16	14
Dioscorea_rotundata	11	28	92	20	3	692	206	3	1	1	1	10	8
Euryale_ferox	23	49	213	63	5	1108	131	5	2	2	4	18	19
Glycine_max	68	239	709	92	12	2902	829	13	6	0	8	31	56
Ipomoea_batatas	31	38	148	38	3	1379	918	3	1	0	0	17	9
Lablab_purpureus	17	43	159	28	0	394	72	2	2	1	1	15	6
Lactuca_sativa	27	62	296	42	7	1948	525	7	3	0	0	19	22
Lagenaria_siceraria	11	38	100	28	3	617	82	3	1	0	1	11	4
Luffa_cylindrica	16	40	112	35	5	638	77	3	1	0	1	11	4
Lupinus_albus	25	73	230	49	4	1022	42	6	2	0	0	15	16
Manihot_esculenta	60	114	448	48	11	2133	637	5	5	1	0	27	50
Medicago_truncatula	18	45	170	65	4	1478	834	7	3	0	0	13	15
Mesembryanthemum_crystallinum	14	24	100	17	2	539	84	3	1	1	0	13	7
Momordica_charantia	22	46	171	28	6	830	77	6	1	1	0	13	7
Moringa_oleifera	13	36	114	20	3	511	35	2	1	1	0	8	10
Nelumbo_nucifera	31	71	283	47	6	1317	223	5	1	0	2	22	28
Phaseolus_vulgaris	24	77	295	49	3	1347	469	5	1	1	0	45	21
Pisum_sativum	19	61	169	36	5	1157	126	3	4	1	1	12	18
Raphanus_sativus	218	380	901	103	60	1752	351	4	2	2	7	21	61
Sechium_edule	23	66	184	35	5	1206	63	3	2	0	2	16	9
Solanum_lycopersicum	17	44	154	32	5	790	212	3	1	1	1	12	9
Solanum_melongena	12	43	131	22	4	757	233	4	1	1	2	9	5
Solanum_pennellii	17	42	173	34	6	837	218	4	1	1	0	14	12
Solanum_pimpinellifolium	16	38	140	38	6	755	218	4	1	1	0	12	7
Solanum_tuberosum	31	67	212	32	5	1189	520	7	1	0	0	13	7
Spinacia_oleracea	15	20	88	16	2	573	72	3	1	0	0	9	6
Thlaspi_arvense	142	175	398	44	36	862	178	6	1	1	3	13	22
Vigna_angularis	22	49	154	41	2	815	167	3	0	1	0	16	10
Vigna_radiata	25	76	284	47	3	1384	424	5	1	2	0	24	44
Vigna_unguiculata	32	58	233	37	7	1033	449	4	0	1	0	22	46
Zingiber_officinale	72	104	702	98	6	3515	720	11	1	4	9	46	60
Total	2639	5215	15002	2437	563	64214	15053	262	111	35	105	1058	1026
											513

## Sheet: S10
Table S10. Number of vegetable miRNAs in the sRNAanno and miRBase databases.
Number of miRNAs in species(sRNAanno)		Number of miRNAs in species(miRBase)
Arabidopsis_thaliana	326	Arabidopsis_thaliana	428
Asparagus_officinalis	444	Asparagus_officinalis	101
Beta_vulgaris	100	Brassica_napus	92
Brassica_juncea	796	Brassica_oleracea	11
Brassica_napus	848	Brassica_rapa	157
Brassica_oleracea	360	Cucumis_melo	120
Brassica_rapa	298	Cucumis_sativus	5
Cajanus_cajan	256	Cynara_cardunculus	57
Capsella_rubella	238	Glycine_max	755
Capsicum_annuum	420	Manihot_esculenta	175
Chrysanthemum_nankingense	428	Medicago_truncatula	756
Cicer_arietinum	328	Oryza_sativa	738
Cicer_reticulatum	156	Phaseolus_vulgaris	10
Citrullus_lanatus	186	Solanum_lycopersicum	147
Cucumis_melo	174	Solanum_tuberosum	343
Cucumis_sativus	242	Vigna_unguiculata	18
Cucurbita_maxima	340	Total	3913
Cucurbita_moschata	154
Cucurbita_pepo	186
Daucus_carota	230
Glycine_max	830
Ipomoea_batatas	692
Lactuca_sativa	280
Lagenaria_siceraria	144
Manihot_esculenta	404
Medicago_truncatula	486
Moringa_oleifera	174
Nelumbo_nucifera	342
Oryza_sativa	764
Phaseolus_vulgaris	360
Raphanus_sativus	376
Solanum_lycopersicum	522
Solanum_melongena	134
Solanum_pennellii	270
Solanum_pimpinellifolium	246
Solanum_tuberosum	526
Spinacia_oleracea	166
Vigna_radiata	228
Total	13454
